# Supplementary material for: Precision and Accuracy in Quantitative Measurement of Gene Expression from Single-cell/nucleus RNA Sequencing Data
Source: Genomics Proteomics Bioinformatics. 2025 Aug 26;23(4):qzaf077. doi: 10.1093/gpbjnl/qzaf077 (PMC12603356; doi:10.1093/gpbjnl/qzaf077)
Supplement: qzaf077_Supplementary_Data [file qzaf077_supplementary_data.zip]

Archive with 15 entries (15 files):
- Figure S1.tif
- Figure S10.tif
- Figure S11.tif
- Figure S12.tif
- Figure S13.tif
- Figure S2.tif
- Figure S3.tif
- Figure S4.tif
- Figure S5.tif
- Figure S6.tif
- Figure S7.tif
- Figure S8.tif
- Figure S9.tif
- Supplementary material captions.docx
- Table S1.xlsx
