# Supplementary material for: Precision and Accuracy in Quantitative Measurement of Gene Expression from Single-cell/nucleus RNA Sequencing Data
Source: Genomics Proteomics Bioinformatics. 2025 Aug 26;23(4):qzaf077. doi: 10.1093/gpbjnl/qzaf077 (PMC12603356; doi:10.1093/gpbjnl/qzaf077)
Supplement: qzaf077_Supplementary_Data [file qzaf077_supplementary_data.zip › Table S1.xlsx]

## Sheet: mouse
Table S1 Expression accuracy statistics in datasets from four species
Table S1A Expression accuracy statistics in datasets from mouse
1000 cells				500 cells				100 cells				50 cells				10 cells				1 cells
RowNames	lmp	cor		RowNames	lmp	cor		RowNames	lmp	cor		RowNames	lmp	cor		RowNames	lmp	cor		RowNames	lmp	cor
0610009B22Rik	0.0735326	0.91363		0610009B22Rik	0.0461541	0.94405		0610009B22Rik	0.163809	0.822495		0610009B22Rik	0.213124	0.701701		0610009B22Rik	0.431516	0.318374		0610009B22Rik	0.496146	0.33574
0610009L18Rik	0.332129	0.796355		0610009L18Rik	0.436234	0.715339		0610009L18Rik	0.304921	0.598379		0610009L18Rik	0.801602	0.0452488		0610009L18Rik	0.502507	-0.624471		0610010F05Rik	0.859973	0.520549
0610010F05Rik	0.294957	0.763519		0610010F05Rik	0.469306	0.800287		0610010F05Rik	0.378544	0.662347		0610010F05Rik	0.542836	0.0858319		0610010F05Rik	0.934553	0.350048		0610010K14Rik	0.382352	0.0809675
0610010K14Rik	0.733064	0.143427		0610010K14Rik	0.723931	0.269435		0610010K14Rik	0.850029	0.0516136		0610010K14Rik	0.553788	0.134897		0610010K14Rik	0.635416	0.151148		0610012G03Rik	0.387167	0.575765
0610012G03Rik	0.131837	0.924018		0610012G03Rik	0.138466	0.920992		0610012G03Rik	0.178479	0.924942		0610012G03Rik	0.286983	0.812701		0610012G03Rik	0.348887	0.684719		0610037L13Rik	0.792235	0.0521729
0610030E20Rik	0.613697	0.947142		0610030E20Rik	0.440859	0.971265		0610030E20Rik	0.298043	0.972969		0610030E20Rik	0.542702	0.612455		0610030E20Rik	0.765979	0.400199		1110004F10Rik	0.988346	0.256204
0610037L13Rik	0.387085	0.708885		0610037L13Rik	0.374601	0.677264		0610037L13Rik	0.209434	0.759672		0610037L13Rik	0.475279	0.0585319		0610037L13Rik	0.630524	0.340644		1110008P14Rik	0.437714	0.400012
0610040J01Rik	0.342592	0.655403		0610040J01Rik	0.878901	0.782024		1110004F10Rik	0.630879	0.846814		0610040J01Rik	0.396192	0.415537		1110004F10Rik	0.304365	0.276018		1110032A03Rik	0.67298	0.41819
1110004F10Rik	0.622068	0.753285		1110004F10Rik	0.518251	0.841748		1110008L16Rik	0.766238	0.73688		1110004F10Rik	0.413972	0.761405		1110008L16Rik	0.52294	0.113669		1110038F14Rik	0.591966	0.473912
1110008L16Rik	0.629624	0.877318		1110008L16Rik	0.416546	0.850358		1110008P14Rik	0.761971	0.47452		1110008L16Rik	0.585833	0.85702		1110008P14Rik	0.75062	0.841197		1110059E24Rik	0.481982	-0.315387
1110008P14Rik	0.596176	0.907015		1110008P14Rik	0.565749	0.889356		1110012L19Rik	0.451598	0.844361		1110008P14Rik	0.837355	0.584788		1110012L19Rik	0.934483	-0.542571		1110059G10Rik	0.283462	-0.617466
1110012L19Rik	0.258462	0.760324		1110012L19Rik	0.139304	0.860423		1110017D15Rik	0.787971	0.135964		1110012L19Rik	0.685733	0.823081		1110032F04Rik	0.371495	0.363291		1110065P20Rik	0.478123	-0.0870614
1110017D15Rik	0.819563	0.165456		1110017D15Rik	0.586485	0.666719		1110032A03Rik	0.586214	0.107357		1110032A03Rik	0.0601892	0.920815		1110038F14Rik	0.0713005	0.883719		1190002N15Rik	0.578821	0.613692
1110032A03Rik	0.0574382	0.940378		1110032A03Rik	0.0233109	0.970623		1110032F04Rik	0.152635	0.0913087		1110032F04Rik	0.103036	0.723847		1110051M20Rik	0.483141	0.768682		1600002K03Rik	0.714527	0.421438
1110032F04Rik	0.754504	0.887179		1110032F04Rik	0.613828	0.828871		1110038F14Rik	0.103385	0.840164		1110038F14Rik	0.133833	0.84797		1110059E24Rik	0.377119	0.435622		1600012H06Rik	0.486969	-0.593017
1110038F14Rik	0.0377402	0.941893		1110038F14Rik	0.053875	0.938124		1110051M20Rik	0.804993	0.270061		1110051M20Rik	0.585652	0.0459103		1110059G10Rik	0.864114	-0.368596		1600014C10Rik	0.229565	-0.317015
1110051M20Rik	0.130384	0.875673		1110051M20Rik	0.314389	0.64949		1110059E24Rik	0.286641	0.800595		1110059E24Rik	0.38114	0.354029		1110065P20Rik	0.256884	0.698235		1700017B05Rik	0.179119	0.545111
1110059E24Rik	0.257046	0.810257		1110059E24Rik	0.398312	0.561974		1110059G10Rik	0.326405	0.855235		1110059G10Rik	0.751836	0.631587		1190002N15Rik	0.389202	-0.146369		1700021F05Rik	0.936802	0.446242
1110059G10Rik	0.457164	0.82327		1110059G10Rik	0.361743	0.819319		1110065P20Rik	0.798109	0.199979		1110065P20Rik	0.738904	0.624762		1190005I06Rik	0.446762	0.119054		1700037C18Rik	0.416985	0.790392
1110065P20Rik	0.499351	0.670671		1110065P20Rik	0.350079	0.779863		1190002N15Rik	0.587501	0.582478		1190002N15Rik	0.972921	0.419164		1190007I07Rik	0.614771	0.285299		1700123O20Rik	0.850296	-0.282786
1190002N15Rik	0.51225	0.757211		1190002N15Rik	0.648792	0.738753		1190005I06Rik	0.265708	0.698802		1190005I06Rik	0.00254963	0.975363		1500011B03Rik	0.632904	0.523458		1810013L24Rik	0.64034	0.312845
1190005I06Rik	0.0184	0.947044		1190005I06Rik	0.0118943	0.950139		1190007I07Rik	0.195894	0.806913		1190007I07Rik	0.254381	0.696236		1600002K03Rik	0.456716	0.345815		1810022K09Rik	0.390846	-0.321703
1190007I07Rik	0.130199	0.920597		1190007I07Rik	0.133931	0.91892		1500011B03Rik	0.0985308	0.90665		1500009L16Rik	0.980312	0.513069		1600012H06Rik	0.898351	0.695142		1810030O07Rik	0.656018	0.222558
1500009L16Rik	0.36932	0.606284		1500009L16Rik	0.936148	0.547784		1600002K03Rik	0.328802	0.856362		1500011B03Rik	0.424253	0.317097		1600014C10Rik	0.64495	0.598735		1810037I17Rik	0.962367	0.511948
1500011B03Rik	0.209791	0.656744		1500011B03Rik	0.126615	0.772683		1600012H06Rik	0.827317	0.822568		1600002K03Rik	0.423459	0.76726		1700003F12Rik	0.297919	0.568583		2010111I01Rik	0.659217	-0.354849
1600002K03Rik	0.0274004	0.971965		1600002K03Rik	0.285567	0.825618		1600014C10Rik	0.73703	0.606571		1600012H06Rik	0.852463	0.825343		1700017B05Rik	0.608915	-0.00643428		2010315B03Rik	0.250503	-0.628447
1600012H06Rik	0.530242	0.741485		1600012H06Rik	0.684298	0.502666		1700003E16Rik	0.213123	-0.195091		1600014C10Rik	0.259512	0.869329		1700020D05Rik	0.210417	0.876727		2210011C24Rik	0.751006	0.505295
1600014C10Rik	0.204736	0.931778		1600014C10Rik	0.394383	0.832092		1700003F12Rik	0.357378	0.586589		1700001P01Rik	0.0045765	1		1700021F05Rik	0.174232	0.751679		2210016F16Rik	0.362536	0.393403
1700001C19Rik	0.815535	0.112233		1700001C19Rik	0.873125	0.311985		1700008O03Rik	0.217095	-0.603053		1700003F12Rik	0.421601	0.390692		1700025G04Rik	0.943485	0.593942		2210016L21Rik	0.529907	0.183829
1700001J03Rik	0.184514	-0.658866		1700001J03Rik	0.728925	0.418264		1700010I14Rik	0.756757	0.732695		1700008O03Rik	0.013044	0.949599		1700030K09Rik	0.533612	0.412367		2310009B15Rik	0.989457	0.255842
1700001K19Rik	0.0842285	-0.0591466		1700001P01Rik	0.428262	1		1700012B09Rik	0.980832	0.368565		1700010I14Rik	0.433298	-0.0539608		1700037C18Rik	0.387153	0.790392		2310011J03Rik	0.432713	0.351499
1700001O22Rik	0.129756	-0.434407		1700003F12Rik	0.464625	0.620845		1700017B05Rik	0.42231	0.625499		1700012B09Rik	0.771534	0.300875		1700037H04Rik	0.541167	0.938997		2310022A10Rik	0.222843	0.429474
1700001P01Rik	0.224014	0.901419		1700008O03Rik	0.288534	-0.767666		1700020D05Rik	0.442525	-0.0978495		1700017B05Rik	0.478224	0.525621		1700047I17Rik2	0.0550299	0.773226		2310033P09Rik	0.75418	0.193708
1700003E16Rik	0.0673995	0.60158		1700010I14Rik	0.760649	0.651104		1700020L24Rik	0.561302	0.719125		1700020D05Rik	0.381109	-0.100731		1700061G19Rik	0.744104	0.55366		2310061I04Rik	0.492936	0.346723
1700003F12Rik	0.414279	0.661524		1700012B09Rik	0.310035	0.634932		1700020N01Rik	0.825874	0.238729		1700021F05Rik	0.12849	0.789895		1700066M21Rik	0.930621	0.385572		2410002F23Rik	0.403637	-0.150111
1700008O03Rik	0.997825	0.257267		1700016C15Rik	0.814811	0.861635		1700021F05Rik	0.372701	0.711559		1700025G04Rik	0.847988	0.8605		1700123O20Rik	0.278501	0.532543		2410004B18Rik	0.82151	0.033126
1700010I14Rik	0.908998	0.700372		1700017B05Rik	0.430386	0.58313		1700025G04Rik	0.649962	0.738767		1700028J19Rik	0.714671	0.359111		1810009A15Rik	0.749318	0.647723		2410015M20Rik	0.296293	0.320446
1700011L22Rik	0.31209	-0.2		1700019D03Rik	0.635482	1		1700028J19Rik	0.7397	0.359111		1700029I15Rik	0.518276	0.647252		1810013L24Rik	0.946456	0.108755		2510002D24Rik	0.579706	0.234535
1700012B09Rik	0.229884	0.740679		1700020D05Rik	0.557637	-0.155569		1700029I15Rik	0.629382	-0.0220695		1700030K09Rik	0.899724	0.619862		1810022K09Rik	0.73592	0.549457		2510009E07Rik	0.352733	-0.00652445
1700017B05Rik	0.375148	0.620296		1700020L24Rik	0.124787	0.839142		1700030K09Rik	0.674321	-0.249923		1700034I23Rik	0.510657	0.113917		1810024B03Rik	0.0955767	0.910642		2510039O18Rik	0.704287	0.43791
1700019D03Rik	0.323244	0.134781		1700020N01Rik	0.4786	0.570056		1700037C18Rik	0.16702	0.85248		1700037C18Rik	0.568057	0.195041		1810030O07Rik	0.66463	0.84142		2610001J05Rik	0.552717	0.521913
1700020D05Rik	0.769464	-0.356931		1700021F05Rik	0.28753	0.811564		1700037H04Rik	0.531791	0.857313		1700037H04Rik	0.926886	0.407813		1810037I17Rik	0.945802	0.659843		2610002M06Rik	0.317833	-0.574951
1700020L24Rik	0.335318	0.686982		1700022I11Rik	0.805085	0.0340767		1700047I17Rik2	0.158982	0.690333		1700047I17Rik2	0.117535	0.849392		1810043G02Rik	0.773209	0.75701		2610044O15Rik8	0.937946	0.599916
1700020N01Rik	0.827175	0.389598		1700025G04Rik	0.114114	0.975673		1700056E22Rik	0.173951	-0.391078		1700056E22Rik	0.386182	-0.0388628		1810055G02Rik	0.34272	-0.768096		2610507B11Rik	0.355595	-0.0729619
1700021F05Rik	0.450834	0.688477		1700028J19Rik	0.759118	0.119869		1700061G19Rik	0.102925	0.860457		1700061G19Rik	0.657183	0.313389		1810062G17Rik	0.335953	-0.0884436		3110040N11Rik	0.997137	0.681
1700022I11Rik	0.917542	0.437621		1700028K03Rik	1.89272e-07	1		1700066B19Rik	0.476299	-0.16152		1700066B19Rik	0.291535	0.84664		2010111I01Rik	0.0122784	0.936931		3830406C13Rik	0.954506	0.298982
1700025G04Rik	0.056601	0.971209		1700029I15Rik	0.538081	0.678847		1700066M21Rik	0.615275	0.749337		1700066M21Rik	0.806532	0.476091		2010315B03Rik	0.423842	-0.557184		4833420G17Rik	0.973144	0.516787
1700028J19Rik	0.706658	-0.309998		1700029J07Rik	0.287574	-0.315599		1700088E04Rik	0.862413	-0.421223		1700088E04Rik	0.48421	-0.241454		2200002D01Rik	0.342187	0.515516		4833439L19Rik	0.938404	0.46644
1700028K03Rik	0.471205	-0.379058		1700030J22Rik	0.360286	0.785588		1700092M07Rik	0.233298	-0.289914		1700092M07Rik	0.192415	-0.289914		2210011C24Rik	0.216288	-0.159923		4921524J17Rik	0.415843	-0.28153
1700029I15Rik	0.443992	0.665784		1700030K09Rik	0.406665	0.521893		1700109H08Rik	0.432263	-0.444343		1700102P08Rik	0.775113	0.384341		2210016F16Rik	0.502878	0.555137		4930402H24Rik	0.314351	-0.10761
1700029J07Rik	0.287282	-0.498751		1700034I23Rik	0.534944	0.113917		1700123O20Rik	0.535239	0.344304		1700123O20Rik	0.747633	-0.217384		2210016L21Rik	0.932089	-0.0523721		4930453N24Rik	0.379946	0.14348
1700030J22Rik	0.419143	0.908349		1700037C18Rik	0.138225	0.920675		1810009A15Rik	0.925252	-0.0910878		1810009A15Rik	0.347379	-0.449981		2300009A05Rik	0.416911	0.42158		4930503L19Rik	0.991425	0.652661
1700030K09Rik	0.512032	0.65162		1700037H04Rik	0.200994	0.934339		1810013L24Rik	0.0467025	0.919704		1810013L24Rik	0.317192	0.623225		2310009B15Rik	0.582117	-0.345298		4930579G24Rik	0.270193	-0.395954
1700037C18Rik	0.272804	0.831588		1700047I17Rik2	0.0430933	0.938417		1810022K09Rik	0.769532	0.213164		1810022K09Rik	0.704948	0.241848		2310011J03Rik	0.836875	0.19413		4932438A13Rik	0.153204	0.575942
1700037H04Rik	0.298485	0.93742		1700048O20Rik	0.116263	-0.330408		1810024B03Rik	0.613829	0.430307		1810024B03Rik	0.811743	0.244438		2310022A10Rik	0.882607	0.623832		4933434E20Rik	0.6247	0.861166
1700047I17Rik2	0.0487583	0.937078		1700056E22Rik	0.766392	0.225721		1810030O07Rik	0.497706	0.350223		1810030O07Rik	0.426689	0.765746		2310022B05Rik	0.159239	-0.284776		5031439G07Rik	0.573152	0.365443
1700048O20Rik	0.107499	0.918375		1700061G19Rik	0.231115	0.700116		1810032O08Rik	0.880105	-0.924388		1810032O08Rik	0.703224	0.512375		2310033P09Rik	0.759999	0.647507		5730455P16Rik	0.741534	0.102056
1700056E22Rik	0.942631	0.435003		1700066B19Rik	0.294297	0.656323		1810037I17Rik	0.516199	0.916076		1810037I17Rik	0.550665	0.854612		2310039H08Rik	0.504422	0.380491		5730480H06Rik	0.483027	-0.364776
1700061G19Rik	0.350201	0.642299		1700066M21Rik	0.414022	0.897272		1810043G02Rik	0.13905	0.965966		1810043G02Rik	0.964404	0.355716		2310057M21Rik	0.898498	0.0952884		9130401M01Rik	0.729771	-0.125509
1700066B19Rik	0.257411	0.74901		1700067K01Rik	0.280615	0.547608		1810055G02Rik	0.555975	-0.146012		1810055G02Rik	0.582897	0.0105514		2310061I04Rik	0.551204	0.177686		9330151L19Rik	0.813064	0.53567
1700066M21Rik	0.19354	0.990777		1700088E04Rik	0.74528	-0.125466		2010005H15Rik	0.396963	0.69686		1810062G17Rik	0.203198	-0.322196		2410002F23Rik	0.893863	0.0691774		9430038I01Rik	0.772882	0.545095
1700067K01Rik	0.0446651	-0.100848		1700092M07Rik	0.219144	-0.289914		2010109A12Rik	0.751609	0.540335		2010005H15Rik	0.574515	0.485656		2410004B18Rik	0.596172	0.0693078		9530068E07Rik	0.847891	0.548186
1700088E04Rik	0.702163	-0.00799209		1700102P08Rik	0.822321	0.708175		2010111I01Rik	0.183864	0.786743		2010109A12Rik	0.483275	0.777061		2410004P03Rik	0.984906	0.630038		9930111J21Rik2	0.511665	0.457232
1700092M07Rik	0.242908	-0.289914		1700109H08Rik	0.560905	-0.215855		2010300C02Rik	0.9109	0.267711		2010109I03Rik	0.209188	-0.29596		2410015M20Rik	0.605567	-0.252372		A430005L14Rik	0.859548	0.259887
1700102P08Rik	0.196749	-0.029413		1700123O20Rik	0.630263	0.0465112		2010315B03Rik	0.543579	0.1349		2010111I01Rik	0.0116629	0.959466		2410131K14Rik	0.742217	0.26648		AA467197	0.226208	0.713648
1700109H08Rik	0.569712	0.029273		1810009A15Rik	0.643757	0.294161		2200002D01Rik	0.000812342	0.995386		2010300C02Rik	0.352195	-0.336502		2510002D24Rik	0.780132	0.156127		Aak1	0.140972	0.494548
1700123O20Rik	0.782106	0.430281		1810013L24Rik	0.441399	0.768683		2210011C24Rik	0.845866	0.740714		2010315B03Rik	0.253254	0.665528		2510009E07Rik	0.49158	-0.2199		Aamp	0.67878	-0.158811
1810009A15Rik	0.466704	0.570825		1810022K09Rik	0.680443	0.503846		2210016F16Rik	0.770736	0.324693		2200002D01Rik	0.0513028	0.917315		2510039O18Rik	0.670282	0.580707		Aars	0.657471	0.047504
1810013L24Rik	0.479899	0.525475		1810024B03Rik	0.477412	0.672141		2210016L21Rik	0.124246	0.842982		2210011C24Rik	0.504887	0.797401		2610001J05Rik	0.815849	0.224814		Aasdhppt	0.445274	0.0464379
1810022K09Rik	0.668548	0.496245		1810030O07Rik	0.572184	0.504805		2210408I21Rik	0.361418	0.779403		2210016F16Rik	0.878869	0.862339		2610002M06Rik	0.619513	-0.554464		Abca1	0.557361	0.816568
1810024B03Rik	0.441418	0.731247		1810032O08Rik	0.817661	-0.276193		2300009A05Rik	0.868018	-0.0837693		2210016L21Rik	0.0506371	0.870615		2610044O15Rik8	0.513936	0.599916		Abca3	0.163681	0.0935508
1810030O07Rik	0.545928	0.496351		1810037I17Rik	0.378306	0.883615		2310009B15Rik	0.651388	0.636033		2210408I21Rik	0.231193	-0.454666		2610301B20Rik	0.154991	-0.49372		Abca7	0.513726	-0.0616306
1810032O08Rik	0.955658	-0.632238		1810043G02Rik	0.0752624	0.97121		2310011J03Rik	0.222413	0.811242		2300009A05Rik	0.501142	0.438313		2610507B11Rik	0.240148	-0.0308783		Abcb7	0.271499	-0.332262
1810037I17Rik	0.451666	0.910094		1810055G02Rik	0.228907	0.872917		2310022A10Rik	0.969713	0.959769		2310009B15Rik	0.653564	0.667591		2610528A11Rik	0.334389	-0.227102		Abcc1	0.0712122	0.566246
1810043G02Rik	0.0187547	0.981074		1810062G17Rik	0.376065	-0.476375		2310022B05Rik	0.666454	0.867136		2310011J03Rik	0.263462	0.703097		2700062C07Rik	0.310452	0.498864		Abcc3	0.152058	-0.384751
1810055G02Rik	0.403216	0.489078		2010005H15Rik	0.256353	0.812174		2310033P09Rik	0.831548	0.681848		2310022A10Rik	0.399078	0.975644		2700081O15Rik	0.215458	-0.489334		Abcc4	0.292522	0.505708
1810062G17Rik	0.516088	-0.672351		2010109A12Rik	0.656768	0.164456		2310039H08Rik	0.71795	0.263455		2310022B05Rik	0.474933	-0.0305306		2810004N23Rik	0.424047	0.169596		Abcc5	0.9266	0.379238
2010005H15Rik	0.46437	0.476413		2010111I01Rik	0.00800929	0.984521		2310057M21Rik	0.949362	0.885379		2310033P09Rik	0.585392	0.511511		2810006K23Rik	0.598701	-0.465718		Abce1	0.452855	-0.358464
2010109A12Rik	0.979451	-0.776684		2010300C02Rik	0.144434	-0.336502		2310061I04Rik	0.184993	0.896325		2310039H08Rik	0.460242	0.286221		3110001I22Rik	0.713302	0.163613		Abcf1	0.58213	0.412256
2010109I03Rik	0.136868	0.473365		2010315B03Rik	0.304548	0.680505		2410002F23Rik	0.263965	0.744847		2310057M21Rik	0.765536	0.29764		3110009E18Rik	0.505477	-0.597496		Abcf2	0.281692	0.301871
2010111I01Rik	0.0151281	0.964786		2200002D01Rik	0.0584162	0.94488		2410004B18Rik	0.789962	-0.480573		2310061I04Rik	0.535993	0.769869		3110040N11Rik	0.643551	0.394444		Abcg1	0.086301	0.430535
2010300C02Rik	0.107035	-0.0325833		2210011C24Rik	0.232613	0.93195		2410004P03Rik	0.446897	0.630038		2410002F23Rik	0.815484	0.38011		3110082I17Rik	0.563905	0.171881		Abhd12	0.730397	-0.0375351
2010315B03Rik	0.27371	0.713357		2210016F16Rik	0.603316	0.855513		2410015M20Rik	0.628911	0.528168		2410004B18Rik	0.589268	-0.0605715		3830403N18Rik	0.589028	0.239232		Abhd16a	0.963036	0.41615
2200002D01Rik	0.0293026	0.965688		2210016L21Rik	0.152913	0.848618		2410131K14Rik	0.857959	0.718642		2410015M20Rik	0.593354	0.443726		3830406C13Rik	0.949106	-0.13592		Abhd17a	0.192353	0.408608
2210011C24Rik	0.131716	0.962947		2210408I21Rik	0.288501	-0.371871		2510002D24Rik	0.146691	0.804198		2410131K14Rik	0.745051	0.653225		4833420G17Rik	0.553167	0.0822999		Abhd17b	0.888179	0.55826
2210016F16Rik	0.767828	0.698939		2300009A05Rik	0.810295	0.148688		2510009E07Rik	0.285174	0.878628		2510002D24Rik	0.905428	0.0780755		4833439L19Rik	0.146172	0.589547		Abhd17c	0.174593	0.518553
2210016L21Rik	0.0922936	0.843439		2310009B15Rik	0.666578	0.697175		2510039O18Rik	0.269591	0.676144		2510009E07Rik	0.237339	0.899022		4921524J17Rik	0.441951	0.132374		Abhd2	0.218501	-0.523704
2210408I21Rik	0.0247912	0.969016		2310011J03Rik	0.253282	0.873753		2610001J05Rik	0.736809	0.262218		2510039O18Rik	0.506833	-0.0500211		4930402H24Rik	0.988519	0.768709		Abhd3	0.922584	0.581831
2300009A05Rik	0.769657	0.220555		2310022A10Rik	0.673983	0.980138		2610002M06Rik	0.895844	0.60948		2610001J05Rik	0.703279	0.475034		4930453N24Rik	0.536341	0.687116		Abhd4	0.478339	0.665932
2310009B15Rik	0.4373	0.801308		2310022B05Rik	0.416997	0.166048		2610008E11Rik	0.626477	0.228612		2610002M06Rik	0.820432	0.665274		4930503L19Rik	0.234603	-0.387308		Abhd5	0.178188	-0.377213
2310011J03Rik	0.235539	0.842719		2310033P09Rik	0.0422817	0.92083		2610021A01Rik	0.965619	0.905199		2610008E11Rik	0.843991	0.613056		4930518I15Rik	0.97709	0.446468		Abhd8	0.211911	-0.646158
2310022A10Rik	0.368297	0.98306		2310039H08Rik	0.381889	0.875153		2610044O15Rik8	0.220207	0.87267		2610021A01Rik	0.79567	0.230081		4930522L14Rik	0.984862	-0.278292		Abi1	0.558505	-0.430397
2310022B05Rik	0.376511	0.372154		2310057M21Rik	0.706788	0.844146		2610301B20Rik	0.663428	0.898047		2610044O15Rik8	0.541243	0.730882		4930523C07Rik	0.810295	-0.671199		Abi3	0.626024	0.488564
2310033P09Rik	0.122622	0.916057		2310061I04Rik	0.343195	0.870532		2610318N02Rik	0.727995	0.0925664		2610301B20Rik	0.249708	0.979593		4930524J08Rik	0.237755	-0.348257		Abl2	0.279606	0.522629
2310039H08Rik	0.467915	0.693852		2410002F23Rik	0.452773	0.717984		2610507B11Rik	0.0840499	0.84889		2610318N02Rik	0.679092	0.0846114		4930579G24Rik	0.264815	-0.259568		Abr	0.725165	-0.473487
2310057M21Rik	0.149855	0.976736		2410004B18Rik	0.663953	-0.0385616		2610528A11Rik	0.801888	0.217715		2610507B11Rik	0.112472	0.837507		4931406C07Rik	0.609464	0.874004		Abracl	0.124558	0.657042
2310061I04Rik	0.333167	0.871455		2410004P03Rik	0.111382	0.844475		2700049A03Rik	0.737265	0.898375		2610528A11Rik	0.555147	-0.49978		4931406P16Rik	0.350743	-0.446768		Abraxas2	0.849688	-0.292849
2410002F23Rik	0.455626	0.710389		2410015M20Rik	0.745686	0.575107		2700062C07Rik	0.47296	0.0581467		2700049A03Rik	0.293067	0.0657327		4931414P19Rik	0.969792	0.364134		Abt1	0.901599	-0.0523166
2410004B18Rik	0.633175	0.188745		2410131K14Rik	0.361021	0.824888		2700081O15Rik	0.104833	0.794675		2700062C07Rik	0.52828	0.129964		4932438A13Rik	0.3354	0.581091		Abtb1	0.222083	-0.483428
2410004P03Rik	0.471239	0.952758		2510002D24Rik	0.0992284	0.834244		2700097O09Rik	0.505276	0.313671		2700081O15Rik	0.0685967	0.755037		4933430I17Rik	0.942069	0.493503		AC125149.3	0.875981	0.693378
2410015M20Rik	0.800715	0.425315		2510009E07Rik	0.149999	0.943767		2810004N23Rik	0.395129	0.166165		2700097O09Rik	0.97227	0.150115		4933434E20Rik	0.736675	0.0198298		Acaa1a	0.217931	-0.732654
2410131K14Rik	0.509485	0.872216		2510039O18Rik	0.299223	0.696972		2810006K23Rik	0.595039	0.851406		2810004N23Rik	0.269323	0.513216		5031439G07Rik	0.151426	0.662015		Acaca	0.474855	0.744682
2510002D24Rik	0.306978	0.621358		2610001J05Rik	0.83214	0.138127		2810021J22Rik	0.962783	0.514046		2810006K23Rik	0.739401	-0.263666		5430403G16Rik	0.311434	-0.22237		Acad11	0.506828	0.332167
2510009E07Rik	0.184269	0.928797		2610002M06Rik	0.466949	0.71143		2900026A02Rik	0.186188	0.596395		2810021J22Rik	0.91568	-0.401129		5730409E04Rik	0.31271	0.34991		Acad8	0.279954	-0.502726
2510039O18Rik	0.356951	0.68446		2610008E11Rik	0.629088	0.773757		3110001I22Rik	0.639379	0.0336669		2810408A11Rik	0.186256	-0.295566		5730455P16Rik	0.199105	0.389189		Acadl	0.481107	-0.719488
2610001J05Rik	0.818539	0.2367		2610021A01Rik	0.467308	0.817491		3110009E18Rik	0.903422	-0.975311		3110001I22Rik	0.768858	0.168748		5730480H06Rik	0.980771	0.529178		Acadm	0.546265	0.0457185
2610002M06Rik	0.267129	0.896474		2610044O15Rik8	0.451126	0.67488		3110040N11Rik	0.254653	0.569313		3110009E18Rik	0.779936	-0.192643		6030458C11Rik	0.453018	0.38451		Acads	0.695652	-0.263529
2610008E11Rik	0.386813	0.900166		2610301B20Rik	0.61894	0.951222		3110082I17Rik	0.100905	0.894955		3110040N11Rik	0.578755	-0.108763		6430531B16Rik	0.893241	0.0965071		Acap2	0.720937	0.0622343
2610021A01Rik	0.372007	0.892816		2610318N02Rik	0.606234	0.31853		3300002I08Rik	0.810769	0.222189		3110070M22Rik	0.18858	-0.479719		6430571L13Rik	0.547223	0.187244		Acat2	0.422117	0.352558
2610044O15Rik8	0.484015	0.717322		2610507B11Rik	0.0510614	0.938316		3830403N18Rik	0.849928	0.192374		3110082I17Rik	0.561269	0.667439		6720489N17Rik	0.973205	0.652476		Acbd3	0.407948	-0.594143
2610301B20Rik	0.748836	0.920488		2610528A11Rik	0.866905	0.0419745		3830406C13Rik	0.62961	0.12224		3300002I08Rik	0.699595	0.355056		8030462N17Rik	0.292217	0.547726		Acbd5	0.313443	-0.104833
2610318N02Rik	0.309519	0.602489		2700049A03Rik	0.251327	0.977393		4430402I18Rik	0.379002	-0.349318		3830403N18Rik	0.739307	0.292503		9130023H24Rik	0.774637	0.174999		Acbd6	0.835936	0.362154
2610507B11Rik	0.110967	0.922577		2700062C07Rik	0.638615	0.0287297		4833420G17Rik	0.322487	0.778834		3830406C13Rik	0.668811	0.200401		9130230L23Rik	0.767537	0.324778		Accs	0.734468	0.739034
2610528A11Rik	0.729821	0.0698471		2700081O15Rik	0.140696	0.767914		4833439L19Rik	0.236674	0.736265		4430402I18Rik	0.382302	-0.116843		9130401M01Rik	0.578793	-0.461341		Acd	0.365815	0.349611
2700049A03Rik	0.345336	0.979262		2700097O09Rik	0.473322	0.199981		4921507P07Rik	0.0178866	0.960138		4833420G17Rik	0.453698	0.564354		9330151L19Rik	0.273018	-0.794579		Acer3	0.208204	-0.73286
2700062C07Rik	0.595854	0.202381		2810004N23Rik	0.150707	0.707337		4921524J17Rik	0.701036	0.190603		4833439L19Rik	0.177154	0.680767		9430015G10Rik	0.186672	-0.537302		Acin1	0.555754	0.700903
2700081O15Rik	0.0689615	0.921292		2810006K23Rik	0.708834	0.890003		4930402H24Rik	0.231791	0.85843		4921524J17Rik	0.496788	-0.094067		9430038I01Rik	0.738318	-0.180305		Acly	0.75329	0.0624856
2700097O09Rik	0.322434	0.552602		2810021J22Rik	0.514991	0.451663		4930404N11Rik	0.318803	0.113307		4930402H24Rik	0.291048	0.788883		9530068E07Rik	0.412129	0.464788		Aco2	0.89604	0.155849
2810004N23Rik	0.129559	0.752429		2900011O08Rik	0.929659	0.478811		4930426L09Rik	0.861748	0.516797		4930404N11Rik	0.550192	0.798782		9930021J03Rik	0.472724	-0.566063		Acod1	0.768149	0.995612
2810006K23Rik	0.13802	0.96949		2900026A02Rik	0.0661731	0.967465		4930430F08Rik	0.885596	0.740904		4930430F08Rik	0.439176	-0.101206		9930111J21Rik1	0.0867194	0.704327		Acot13	0.401185	-0.735488
2810021J22Rik	0.67865	0.562789		3100002H09Rik	0.795344	0.141324		4930438A08Rik	0.885953	0.838372		4930453N24Rik	0.584992	0.641841		9930111J21Rik2	0.443638	0.234199		Acot2	0.648947	0.652124
2810408A11Rik	0.24287	-0.295566		3110001I22Rik	0.100362	0.906663		4930453N24Rik	0.516039	0.587794		4930503L19Rik	0.508408	-0.74613		A130010J15Rik	0.275585	0.792865		Acot7	0.428503	-0.732666
2900011O08Rik	0.858179	0.471904		3110009E18Rik	0.800386	-0.0665887		4930503L19Rik	0.880571	0.172535		4930507D05Rik	0.19509	-0.331918		A230050P20Rik	0.557696	0.228262		Acot9	0.413077	-0.00782438
2900026A02Rik	0.134878	0.769028		3110021N24Rik	0.0716323	-0.2		4930507D05Rik	0.233187	-0.331918		4930518I15Rik	0.358826	-0.255136		A430005L14Rik	0.600719	0.472851		Acox1	0.20664	-0.352107
3100002H09Rik	0.519865	-0.13696		3110040N11Rik	0.22788	0.855665		4930518I15Rik	0.662694	0.438067		4930522L14Rik	0.795373	-0.0083551		A530032D15Rik	0.249196	0.644027		Acox3	0.423949	0.28904
3110001I22Rik	0.215286	0.849528		3110070M22Rik	0.429897	0.0391213		4930522L14Rik	0.216786	0.741919		4930523C07Rik	0.963846	0.704381		A530064D06Rik	0.216793	-0.237356		Acp1	0.655816	-0.000640053
3110009E18Rik	0.813791	-0.221571		3110082I17Rik	0.0904427	0.948678		4930523C07Rik	0.550129	0.22663		4930524J08Rik	0.466392	-0.669677		A630001G21Rik	0.623156	0.478602		Acp2	0.225217	-0.0828802
3110021N24Rik	0.224379	1		3300002I08Rik	0.755543	0.305723		4930524J08Rik	0.157353	-0.730634		4930579G24Rik	0.0626011	0.943634		A930033H14Rik	0.159278	-0.526165		Acp5	0.819705	0.521818
3110040N11Rik	0.466286	0.813623		3830403N18Rik	0.288333	0.708248		4930579G24Rik	0.278023	0.7868		4931406C07Rik	0.822551	0.743613		AA467197	0.0593369	0.988104		Acpp	0.391081	0.562329
3110070M22Rik	0.744493	0.348308		3830406C13Rik	0.620696	0.150554		4930590J08Rik	0.269117	-0.759101		4931406P16Rik	0.865372	0.0595913		Aaas	0.458207	0.060189		Acsl1	0.649393	0.747559
3110082I17Rik	0.107273	0.914705		3830408C21Rik	0.199092	-0.858198		4931406C07Rik	0.46778	0.923045		4931414P19Rik	0.708172	-0.607591		Aacs	0.671037	0.278169		Acsl4	0.38297	0.314473
3300002I08Rik	0.969144	0.372877		4430402I18Rik	0.731844	-0.516669		4931406P16Rik	0.563986	0.479113		4931428F04Rik	0.881475	0.810134		Aaed1	0.993127	0.566754		Acsl5	0.936325	-0.570358
3830403N18Rik	0.0870562	0.885061		4833420G17Rik	0.0411434	0.974043		4931414P19Rik	0.791651	0.420039		4932438A13Rik	0.242281	0.508991		Aagab	0.145521	0.606564		Acss2	0.936144	0.547953
3830406C13Rik	0.555769	0.361613		4833439L19Rik	0.618971	-0.451758		4931428F04Rik	0.83882	0.54872		4932438H23Rik	0.965003	0.498798		Aak1	0.519655	0.214281		Actb	0.244373	0.044251
3830408C21Rik	0.407534	-0.395622		4921507P07Rik	0.135893	0.960138		4932438A13Rik	0.443592	0.0065325		4933408J17Rik	0.170937	-0.315599		Aamdc	0.788005	0.373384		Actg1	0.779866	0.508857
4430402I18Rik	0.372676	0.551964		4921524J17Rik	0.765328	-0.408367		4933406P04Rik	0.377182	-0.309456		4933427D14Rik	0.87898	0.0625636		Aamp	0.368755	0.566655		Actl6a	0.536284	0.409783
4833420G17Rik	0.0185264	0.975981		4921536K21Rik	0.0326796	0.039496		4933408B17Rik	0.251858	-0.252831		4933430I17Rik	0.961382	0.405878		Aar2	0.325951	-0.777563		Actn1	0.558083	0.764944
4833439L19Rik	0.548219	0.152582		4930402H24Rik	0.264043	0.88855		4933427D14Rik	0.673677	0.310443		4933434E20Rik	0.311816	0.846715		Aars	0.659084	0.49068		Actn4	0.775847	0.229345
4921507P07Rik	0.571306	0.960138		4930404N11Rik	0.947726	0.864429		4933430I17Rik	0.899608	0.277558		5031439G07Rik	0.00911228	0.989177		Aasdhppt	0.655005	0.617802		Actr10	0.266722	0.402539
4921524J17Rik	0.801776	-0.587071		4930426L09Rik	0.89336	-0.152995		4933434E20Rik	0.0477355	0.880107		5430403G16Rik	0.279501	-0.0695304		Aatf	0.290677	-0.738442		Actr1a	0.116986	-0.370603
4921536K21Rik	0.0582706	-0.286664		4930430F08Rik	0.146727	0.920575		5031439G07Rik	0.0515597	0.95763		5430427O19Rik	0.489167	0.202078		AB124611	0.151749	0.783301		Actr1b	0.134176	0.36712
4930402H24Rik	0.288382	0.8864		4930432K21Rik	0.21179	-0.120142		5430403G16Rik	0.797527	0.19378		5730409E04Rik	0.729917	0.660364		Abca1	0.00754919	0.96836		Actr2	0.885183	0.497669
4930404N11Rik	0.896574	0.808656		4930438A08Rik	0.235414	0.963637		5430427O19Rik	0.935631	-0.362841		5730455P16Rik	0.602951	-0.342952		Abca2	0.258528	0.153402		Actr3	0.988216	0.54096
4930426L09Rik	0.933593	-0.132106		4930451G09Rik	0.491973	0.108884		5730409E04Rik	0.138619	0.874776		5730480H06Rik	0.500488	0.353226		Abca3	0.229411	-0.18113		Actr5	0.905781	0.61795
4930430F08Rik	0.534781	0.833882		4930453N24Rik	0.163028	0.731851		5730455P16Rik	0.591932	0.444534		5830454E08Rik	0.206612	-0.273417		Abca5	0.301969	0.456704		Acvrl1	0.301244	-0.021777
4930438A08Rik	0.119494	0.187659		4930503L19Rik	0.288397	0.705986		5730480H06Rik	0.533838	0.172913		6030458C11Rik	0.475432	0.703565		Abca7	0.208457	0.864561		Acy1	0.442968	-0.512925
4930451G09Rik	0.437923	0.010996		4930507D05Rik	0.579273	-0.216131		5830454E08Rik	0.164194	0.784185		6430531B16Rik	0.551474	0.453721		Abcb10	0.168932	-0.572028		Acyp1	0.893288	0.066272
4930453N24Rik	0.155848	0.797201		4930512M02Rik	0.136591	0.910762		6030458C11Rik	0.583228	0.548096		6430548M08Rik	0.332793	0.959216		Abcb1a	0.299922	0.0774996		Adam10	0.599034	-0.175418
4930503L19Rik	0.54909	0.212367		4930518I15Rik	0.713022	0.140361		6430531B16Rik	0.916862	0.420222		6430550D23Rik	0.997849	0.357388		Abcb1b	0.753985	-0.149648		Adam15	0.397166	0.0168731
4930507D05Rik	0.353243	-0.462756		4930522L14Rik	0.436862	0.667749		6430548M08Rik	0.0836946	0.991912		6720489N17Rik	0.935128	0.386738		Abcb7	0.319359	0.0721132		Adam17	0.579237	-0.15968
4930512M02Rik	0.772819	0.910762		4930523C07Rik	0.945729	-0.131799		6430550D23Rik	0.873154	0.497607		8030462N17Rik	0.40238	0.275829		Abcb8	0.196663	-0.848591		Adam8	0.220688	0.268091
4930518I15Rik	0.750363	0.0535281		4930524J08Rik	0.946717	-0.0736366		6720489N17Rik	0.795366	0.825695		9130008F23Rik	0.730708	0.399602		Abcc1	0.133869	0.891806		Adam9	0.392224	-0.32103
4930522L14Rik	0.581098	0.638183		4930535I16Rik	0.127518	-0.256892		8030462N17Rik	0.353968	0.178277		9130019O22Rik	0.43526	-0.00168779		Abcc10	0.713492	0.292219		Adamtsl5	0.825198	0.2047
4930523C07Rik	0.58948	0.072541		4930550C14Rik	0.83304	0.796462		9130008F23Rik	0.684413	-0.718696		9130023H24Rik	0.719322	0.689555		Abcc2	0.623014	0.216976		Adap1	0.771231	0.592668
4930524J08Rik	0.683682	0.3751		4930579G24Rik	0.134065	0.915529		9130019O22Rik	0.24664	0.478459		9130230L23Rik	0.635207	0.022468		Abcc3	0.208267	-0.154363		Adar	0.565355	0.589314
4930535I16Rik	0.0517081	-0.256892		4930590J08Rik	0.826427	-0.133981		9130023H24Rik	0.670327	0.173107		9130401M01Rik	0.216849	0.844255		Abcc4	0.292257	0.241293		Adck1	0.437758	0.191455
4930550C14Rik	0.341565	0.733414		4931406C07Rik	0.888714	0.895097		9130230L23Rik	0.535384	0.0321008		9330151L19Rik	0.290552	0.569179		Abcc5	0.683795	0.269735		Adcy7	0.0758463	-0.594597
4930562C15Rik	0.401661	0.65838		4931406P16Rik	0.545557	0.219847		9130401M01Rik	0.244727	0.927861		9330182L06Rik	0.546311	0.691639		Abcd1	0.173881	0.0681187		Add1	0.186667	-0.236966
4930579G24Rik	0.0716384	0.958344		4931414P19Rik	0.241689	0.798384		9330151L19Rik	0.594644	0.204729		9330182O14Rik	0.855669	0.41573		Abcd2	0.375875	0.0455297		Add3	0.675289	0.633467
4930590J08Rik	0.797793	-0.0945004		4931428F04Rik	0.618989	-0.0936519		9330161L09Rik	0.817585	0.647344		9430015G10Rik	0.238319	-0.0646239		Abcd3	0.710812	-0.162023		Adgre1	0.124239	0.893954
4931406C07Rik	0.991012	0.960827		4931440F15Rik	0.128815	-0.46274		9430015G10Rik	0.269765	0.974893		9430038I01Rik	0.377098	0.66997		Abcd4	0.155722	0.945658		Adgre5	0.37204	0.801588
4931406P16Rik	0.550936	0.243973		4932438A13Rik	0.435078	0.323252		9430038I01Rik	0.112282	0.885717		9530068E07Rik	0.189025	0.828686		Abce1	0.351498	0.568403		Adgrl2	0.473876	0.653434
4931414P19Rik	0.440539	0.307201		4932438H23Rik	0.4629	0.196403		9530068E07Rik	0.177846	0.973497		9930012K11Rik	0.325451	0.0474035		Abcf1	0.41931	-0.652542		Adh5	0.329178	0.0490687
4931422A03Rik	0.295361	-0.34012		4933406P04Rik	0.425689	0.605024		9930012K11Rik	0.6585	0.681003		9930021J03Rik	0.781207	-0.0729361		Abcf2	0.675492	0.878017		Adi1	0.187985	0.392487
4931428F04Rik	0.925732	0.291256		4933408B17Rik	0.768951	-0.0440058		9930021J03Rik	0.412357	0.681199		9930022D16Rik	0.515005	0.730633		Abcf3	0.301033	-0.9239		Adipor1	0.177568	0.427536
4931440F15Rik	0.081591	0.293753		4933424G06Rik	0.818953	0.556672		9930022D16Rik	0.529923	0.655744		9930111J21Rik2	0.248968	0.602492		Abcg1	0.7514	0.775099		Adipor2	0.725572	0.787859
4932438A13Rik	0.456154	0.433617		4933427D14Rik	0.809204	0.965084		9930111J21Rik1	0.0666633	0.918009		A130010J15Rik	0.734685	0.432499		Abhd10	0.925547	-0.430153		Adk	0.771823	0.312364
4932438H23Rik	0.760041	0.734241		4933430I17Rik	0.888587	0.751714		9930111J21Rik2	0.233344	0.66006		A230050P20Rik	0.949553	0.338333		Abhd11	0.631986	-0.227929		Adm	0.506421	0.886888
4933405L10Rik	0.696916	0.297503		4933434E20Rik	0.136861	0.859962		A130010J15Rik	0.744228	0.528686		A430005L14Rik	0.182346	0.782421		Abhd12	0.238799	0.823122		Ado	0.509149	0.109212
4933406P04Rik	0.831922	0.341719		5031439G07Rik	0.0241851	0.974587		A130051J06Rik	0.917605	0.0253461		A430033K04Rik	0.865677	0.708512		Abhd13	0.631972	0.0336118		Adora2a	0.143957	0.416881
4933408B17Rik	0.404632	-0.609788		5430403G16Rik	0.760468	0.444095		A230050P20Rik	0.367045	0.635354		A4galt	0.592822	0.3963		Abhd14a	0.578764	-0.775046		Adora2b	0.766318	0.710106
4933408J17Rik	0.336615	-0.471533		5430427O19Rik	0.407795	0.61133		A3galt2	0.905108	0.599232		A530032D15Rik	0.907315	0.801834		Abhd14b	0.0706829	0.947156		Adpgk	0.374035	-0.141035
4933424G06Rik	0.591839	0.0332374		5730409E04Rik	0.301251	0.965665		A430005L14Rik	0.0687433	0.867288		A530064D06Rik	0.468022	0.363638		Abhd16a	0.822449	0.0310514		Adprh	0.258078	0.667635
4933427D14Rik	0.675889	0.837994		5730455P16Rik	0.466277	0.678126		A430033K04Rik	0.493912	0.881407		A630001G21Rik	0.818975	0.71757		Abhd17a	0.723359	4.20933e-07		Adprhl2	0.375329	0.127687
4933430I17Rik	0.976684	0.681055		5730480H06Rik	0.462848	0.580917		A4galt	0.935364	0.640936		AA386476	0.807475	-0.176589		Abhd17b	0.878515	0.572813		Adprm	0.65838	-0.4992
4933434E20Rik	0.170009	0.889069		5730507C01Rik	0.0172624	-0.214019		A530032D15Rik	0.886203	0.767588		AA467197	0.0618384	0.995853		Abhd17c	0.825982	0.581359		Adrm1	0.423374	-0.601643
5031439G07Rik	0.0350798	0.972452		5830454E08Rik	0.0145886	0.962343		A530064D06Rik	0.241319	0.614556		Aaas	0.262118	0.250071		Abhd18	0.559101	0.0952187		Adss	0.561331	0.639975
5430403G16Rik	0.364929	0.73165		6030458C11Rik	0.386497	0.661369		A630001G21Rik	0.406979	0.082772		Aacs	0.19894	0.50305		Abhd2	0.239912	0.269347		Adssl1	0.424613	0.109506
5430427O19Rik	0.280169	0.669479		6330409D20Rik	0.485387	0.900527		A930004D18Rik	0.502988	0.714981		Aaed1	0.314324	0.362523		Abhd3	0.396815	-0.291359		Aebp2	0.409083	-0.072671
5730409E04Rik	0.205914	0.918748		6430531B16Rik	0.825602	0.107074		AA386476	0.988796	0.35417		Aagab	0.310319	0.338244		Abhd4	0.276801	0.517524		Aen	0.417754	0.388237
5730455P16Rik	0.418229	0.848757		6430548M08Rik	0.0959924	0.964369		AA467197	0.0373017	0.99524		Aak1	0.266284	0.89914		Abhd5	0.468345	0.448769		Aes	0.851168	-0.351807
5730480H06Rik	0.594806	0.152393		6430550D23Rik	0.717124	0.101412		AA474408	0.647619	-0.104594		Aamdc	0.417189	0.439197		Abhd8	0.747754	0.110714		Afdn	0.710119	0.250106
5730507C01Rik	0.0501286	-0.308746		6430571L13Rik	0.382967	0.373109		AA986860	0.444928	0.255028		Aamp	0.3605	0.661189		Abi1	0.713356	-0.0232273		Aff1	0.413332	0.461127
5830454E08Rik	0.135123	0.796639		6720489N17Rik	0.911273	0.497403		Aaas	0.525724	0.478532		Aar2	0.395054	-0.209252		Abi2	0.745789	-0.0943953		Aff4	0.594542	-0.302889
6030458C11Rik	0.364597	0.786571		8030462N17Rik	0.550827	0.469261		Aacs	0.260211	0.567383		Aars	0.00447432	0.991031		Abi3	0.618001	0.141461		Afg3l1	0.20789	0.493992
6330409D20Rik	0.421044	0.00580134		9130008F23Rik	0.459937	0.315129		Aaed1	0.191758	0.686179		Aars2	0.299676	0.00850258		Abl1	0.168165	0.813452		Afg3l2	0.493186	-0.173304
6430531B16Rik	0.214554	0.718071		9130019O22Rik	0.0860789	0.94261		Aagab	0.0365848	0.973412		Aasdh	0.578424	0.640616		Abl2	0.749497	0.822224		Afp	0.54419	0.106493
6430548M08Rik	0.0896865	0.973081		9130023H24Rik	0.268221	0.925789		Aak1	0.444643	0.373477		Aasdhppt	0.506404	0.00592562		Ablim2	0.512338	0.781695		Aftph	0.864735	0.717977
6430550D23Rik	0.417124	-0.276089		9130213A22Rik	0.172755	-0.2		Aamdc	0.0859157	0.917337		Aatf	0.755644	0.484766		Abr	0.317785	-0.427627		Aga	0.383097	-0.0817926
6430571L13Rik	0.568217	0.549865		9130230L23Rik	0.339559	0.565775		Aamp	0.571529	0.861585		Aatk	0.627139	0.50455		Abracl	0.0914932	0.982425		Agap1	0.115772	0.548357
6720489N17Rik	0.995516	0.821357		9130401M01Rik	0.387024	0.745701		Aar2	0.350787	0.532193		AB124611	0.0495499	0.94911		Abraxas1	0.638014	0.347902		Agfg1	0.540986	0.321444
8030462N17Rik	0.379898	0.802583		9330151L19Rik	0.515132	0.502421		Aars	0.214117	0.777602		Abca1	0.190666	0.867917		Abraxas2	0.482924	-0.153782		Agfg2	0.177166	-0.431512
9030624G23Rik	0.20728	0.116765		9330161L09Rik	0.461853	0.226844		Aars2	0.309019	0.0601045		Abca13	0.359587	-0.0392441		Abt1	0.856556	-0.205808		Aggf1	0.581857	0.747146
9130008F23Rik	0.501173	0.334622		9330182L06Rik	0.170485	0.497585		Aarsd1	0.769394	-0.451098		Abca17	0.308263	-0.522263		Abtb1	0.926881	-0.107148		Agk	0.52271	0.280524
9130019O22Rik	0.0201645	0.954952		9430015G10Rik	0.177273	0.244142		Aasdh	0.312102	0.884712		Abca2	0.0686621	0.837118		Abtb2	0.334975	0.943499		Agl	0.495228	0.772329
9130023H24Rik	0.235521	0.769481		9430038I01Rik	0.128884	0.897749		Aasdhppt	0.343403	0.417954		Abca3	0.130164	0.768689		AC125149.2	0.396699	0.216653		Ago1	0.545521	-0.407657
9130230L23Rik	0.436118	0.457098		9530068E07Rik	0.387151	0.996018		Aatf	0.942208	0.642782		Abca5	0.388223	-0.244991		AC125149.3	0.582301	0.333295		Ago2	0.33382	0.338434
9130401M01Rik	0.445373	0.644554		9530077C05Rik	0.183288	-0.129572		Aatk	0.528439	0.767189		Abca7	0.409628	-0.211267		AC149090.1	0.12618	0.83649		Ago3	0.452218	-0.162952
9330151L19Rik	0.359445	0.559007		9830107B12Rik	0.0371155	-0.46713		AB124611	0.0321814	0.949118		Abca9	0.185684	-0.0651072		Acaa1a	0.721151	0.35902		Ago4	0.272196	-0.199906
9330161L09Rik	0.473598	0.137138		9930012K11Rik	0.925793	0.629034		Abca1	0.106473	0.926395		Abcb10	0.395087	-0.210582		Acaa2	0.603335	0.719728		Agpat1	0.22626	0.405998
9330182L06Rik	0.205326	0.555825		9930021J03Rik	0.4414	0.512452		Abca13	0.593425	0.0698359		Abcb1a	0.512871	0.502193		Acaca	0.189323	-0.750623		Agpat2	0.73346	0.457348
9330182O14Rik	0.0985367	-0.152142		9930022D16Rik	0.689482	0.185871		Abca17	0.103161	0.940848		Abcb1b	0.954216	0.702823		Acad10	0.227672	-0.37668		Agpat3	0.431392	-0.627154
9430015G10Rik	0.157127	0.86824		9930111J21Rik1	0.248162	0.87968		Abca2	0.343876	0.356998		Abcb4	0.474067	0.13691		Acad12	0.135415	0.423012		Agpat4	0.297367	0.0601035
9430038I01Rik	0.182923	0.842507		9930111J21Rik2	0.380287	0.497502		Abca3	0.424464	0.0412321		Abcb6	0.291029	-0.181574		Acadl	0.72424	0.877977		Agpat5	0.432179	0.281271
9530068E07Rik	0.326021	0.991872		A130010J15Rik	0.170395	0.854154		Abca5	0.411695	0.786493		Abcb7	0.479691	0.419248		Acadm	0.523104	0.637067		Agps	0.14303	0.514525
9530077C05Rik	0.123179	-0.427818		A130051J06Rik	0.799463	0.447792		Abca7	0.371492	0.236815		Abcb8	0.408159	0.536015		Acads	0.960988	0.513222		Agrn	0.205368	0.384852
9930012K11Rik	0.491521	0.836707		A230050P20Rik	0.150709	0.869403		Abca9	0.241149	0.676428		Abcc1	0.0613514	0.887475		Acadsb	0.85823	0.190961		Agtrap	0.64378	0.788345
9930021J03Rik	0.376477	0.65381		A2m	0.267989	0.727253		Abcb10	0.38345	-0.00889539		Abcc10	0.56186	0.201087		Acadvl	0.736634	0.740134		Ahcyl1	0.133071	0.199059
9930022D16Rik	0.496912	0.372063		A3galt2	0.614566	-0.36089		Abcb1a	0.390035	0.465832		Abcc3	0.148705	0.76022		Acap2	0.241878	-0.0720578		Ahcyl2	0.138549	0.445532
9930111J21Rik1	0.105721	0.88721		A430005L14Rik	0.0452701	0.898547		Abcb1b	0.798288	0.576201		Abcc4	0.284801	0.0097422		Acap3	0.75635	0.665657		Ahi1	0.913055	0.501428
9930111J21Rik2	0.335067	0.58049		A430033K04Rik	0.689748	0.671699		Abcb4	0.61098	-0.0962348		Abcc5	0.265957	0.501628		Acat1	0.290911	-0.297752		Ahnak	0.190544	0.165812
A130010J15Rik	0.158904	0.87166		A430078G23Rik	0.0819049	0.757168		Abcb6	0.324754	-0.0906417		Abcd1	0.132308	0.892571		Acat2	0.514937	-0.294694		Ahnak2	0.583957	0.755555
A130051J06Rik	0.625949	0.21569		A4galt	0.770319	0.830928		Abcb7	0.109012	0.870719		Abcd2	0.589407	0.915089		Acbd3	0.76995	-0.325894		Ahr	0.297161	-0.33068
A1cf	0.190187	0.442626		A530032D15Rik	0.364371	0.965785		Abcb8	0.370156	0.876029		Abcd3	0.387447	0.661315		Acbd4	0.44877	-0.600721		Ahsa1	0.11337	0.70888
A230050P20Rik	0.0630179	0.947087		A530064D06Rik	0.382837	0.89003		Abcb9	0.28286	-0.688567		Abcd4	0.836391	0.826651		Acbd5	0.858694	0.523624		Ahsa2	0.73414	0.110545
A2m	0.0867166	0.529106		A630001G21Rik	0.379133	0.115339		Abcc1	0.1167	0.877206		Abce1	0.244705	0.54436		Acbd6	0.876066	-0.0792147		AI413582	0.632216	0.602918
A3galt2	0.553529	-0.473919		A730015C16Rik	0.270724	-0.407103		Abcc10	0.583053	0.367768		Abcf1	0.466352	-0.353504		Accs	0.308207	0.0113883		AI987944	0.433152	-0.000594885
A430005L14Rik	0.113055	0.826593		A830005F24Rik	0.530982	0.0620284		Abcc2	0.849656	0.567554		Abcf2	0.358614	0.287749		Acd	0.916303	0.156583		Aida	0.699765	0.464861
A430033K04Rik	0.627919	0.817667		A930004D18Rik	0.428609	0.369425		Abcc3	0.156092	0.70949		Abcf3	0.256057	0.522368		Acer3	0.743615	0.430203		Aif1	0.726534	0.278397
A430078G23Rik	0.213062	0.868164		A930033H14Rik	0.766571	0.543622		Abcc4	0.21275	0.593412		Abcg1	0.311738	0.983731		Acin1	0.461524	-0.671931		Aifm1	0.808274	0.7247
A4galt	0.445989	0.422338		AA386476	0.214693	0.701849		Abcc5	0.236376	0.715782		Abcg2	0.939146	0.532136		Acly	0.0979662	0.74654		Aig1	0.417522	0.200893
A530032D15Rik	0.48585	0.939587		AA467197	0.0123064	0.997902		Abcc9	0.204174	-0.254532		Abhd10	0.15759	0.861283		Aco1	0.768578	0.643075		Aim2	0.962249	0.454852
A530064D06Rik	0.0943822	0.967072		AA474408	0.935539	-0.214392		Abcd1	0.0123774	0.983746		Abhd11	0.463487	0.556377		Aco2	0.406252	0.256606		Aimp1	0.50165	0.698648
A630001G21Rik	0.457717	-0.0306032		AA986860	0.497141	0.402921		Abcd2	0.538541	0.810916		Abhd12	0.0678503	0.962749		Acod1	0.679911	0.996973		Aimp2	0.459122	0.0194455
A730015C16Rik	0.827199	-0.485157		Aaas	0.282913	0.909566		Abcd3	0.518429	0.770323		Abhd13	0.225994	0.663807		Acot10	0.337373	-0.197922		Aip	0.675009	0.687289
A830005F24Rik	0.38141	-0.282233		Aacs	0.348376	0.427518		Abcd4	0.864481	0.879036		Abhd14a	0.504805	0.645189		Acot11	0.456925	0.617009		Ak2	0.961506	0.267163
A930004D18Rik	0.0362281	0.780438		Aaed1	0.0712243	0.912823		Abce1	0.214768	0.696191		Abhd14b	0.547177	0.634203		Acot13	0.399854	0.481869		Ak3	0.357489	0.511885
A930033H14Rik	0.827276	0.0579151		Aagab	0.0734357	0.975905		Abcf1	0.298486	0.624587		Abhd15	0.525878	0.0169844		Acot2	0.207094	-0.646543		Ak4	0.168922	-0.484807
AA386476	0.543096	0.503412		Aak1	0.260197	0.780377		Abcf2	0.115841	0.917588		Abhd16a	0.597171	0.346621		Acot7	0.705457	0.121038		Ak6	0.552964	-0.448886
AA467197	0.00598633	0.996797		Aamdc	0.0179661	0.959118		Abcf3	0.304448	0.507101		Abhd17a	0.690904	0.652638		Acot8	0.885402	-0.369052		Akap1	0.795233	0.0978892
AA474408	0.652149	0.317502		Aamp	0.591617	0.950056		Abcg1	0.541042	0.972149		Abhd17b	0.386756	0.343938		Acot9	0.908355	0.905052		Akap10	0.983411	0.584083
AA986860	0.252646	0.503554		Aar2	0.507113	-0.142104		Abcg2	0.277998	0.545202		Abhd17c	0.373768	0.923866		Acox1	0.858578	0.572725		Akap13	0.67085	-0.0470861
Aaas	0.0912241	0.912662		Aars	0.115182	0.892735		Abhd10	0.177063	0.799062		Abhd18	0.87343	0.627098		Acox3	0.356698	-0.194528		Akap7	0.329439	-0.331399
Aacs	0.321398	0.570968		Aars2	0.28089	0.533247		Abhd11	0.459265	0.485508		Abhd2	0.237746	0.748695		Acp1	0.576844	-0.429189		Akap8	0.287051	0.426565
Aaed1	0.173731	0.784436		Aarsd1	0.881782	-0.236939		Abhd12	0.074243	0.954915		Abhd3	0.613974	0.369427		Acp2	0.307322	-0.0299751		Akap8l	0.403136	-0.0557002
Aagab	0.00973607	0.980123		Aasdh	0.246364	0.8095		Abhd13	0.401625	0.563041		Abhd4	0.198896	0.753453		Acp5	0.695136	0.951262		Akip1	0.696588	0.714475
Aak1	0.172391	0.85122		Aasdhppt	0.156326	0.735114		Abhd14a	0.985773	0.175306		Abhd5	0.660597	0.905775		Acp6	0.823813	0.00622654		Akirin1	0.613791	-0.283212
Aamdc	0.0053443	0.988903		Aatf	0.913228	0.736905		Abhd14b	0.328064	0.868344		Abhd6	0.596874	0.00289279		Acpp	0.694339	0.656123		Akirin2	0.885528	0.318006
Aamp	0.383284	0.945096		Aatk	0.69859	0.825977		Abhd15	0.513178	0.385003		Abhd8	0.651828	0.777088		Acsl1	0.929241	0.824064		Akna	0.15943	0.118544
Aanat	0.203786	0.686747		AB124611	0.0464917	0.963496		Abhd16a	0.72486	0.365175		Abi1	0.992198	0.860318		Acsl3	0.755007	0.838272		Akr1a1	0.624493	-0.270491
Aar2	0.432989	0.397797		Abca1	0.11367	0.942789		Abhd17a	0.179702	0.943617		Abi2	0.60072	0.327989		Acsl4	0.458542	0.705459		Akr1b10	0.451479	0.178173
Aars	0.0827234	0.918662		Abca17	0.122966	-0.185187		Abhd17b	0.00990269	0.94254		Abi3	0.0951524	0.849338		Acsl5	0.549708	-0.114454		Akr1b3	0.695172	0.758198
Aars2	0.170357	0.78272		Abca2	0.0932793	0.915509		Abhd17c	0.354038	0.927818		Abl1	0.424152	0.527793		Acss1	0.189888	0.360991		Akr1c12	0.382021	-0.207749
Aarsd1	0.717683	-0.423748		Abca3	0.0841902	0.910524		Abhd18	0.762282	-0.669847		Abl2	0.0735385	0.861348		Acta2	0.0629764	0.606369		Akt1	0.295276	0.797237
Aasdh	0.100601	0.903721		Abca5	0.3349	0.492262		Abhd2	0.134494	0.892183		Ablim2	0.320592	0.202628		Actb	0.195849	0.431935		Akt1s1	0.540924	0.216088
Aasdhppt	0.255279	0.594954		Abca6	0.0522386	0.899013		Abhd3	0.876797	0.37097		Abr	0.502911	0.142327		Actg1	0.848725	0.696369		Akt2	0.719464	0.3306
Aatf	0.837846	0.737645		Abca7	0.655461	0.0837928		Abhd4	0.215177	0.90393		Abracl	0.0682582	0.981565		Actg2	0.461653	0.575686		Aktip	0.372791	0.341967
Aatk	0.674482	0.879661		Abca8b	0.214099	0.346584		Abhd5	0.767985	0.900207		Abraxas1	0.192026	0.822952		Actl6a	0.429305	0.210678		Alas1	0.75789	-0.556925
AB124611	0.111232	0.972415		Abca9	0.0876484	0.848184		Abhd8	0.916842	0.712104		Abraxas2	0.0471093	0.923671		Actn1	0.181584	0.854122		Alcam	0.564273	0.71203
Abca1	0.152616	0.945123		Abcb10	0.0920251	0.928557		Abi1	0.769026	0.751141		Abt1	0.486399	-0.0238385		Actn4	0.11029	0.62153		Aldh1b1	0.0937839	0.975107
Abca13	0.152573	0.659263		Abcb1a	0.308466	0.550597		Abi2	0.372803	0.45999		Abtb1	0.483796	0.859307		Actr10	0.969746	0.487286		Aldh1l1	0.808123	0.504946
Abca17	0.377121	0.505269		Abcb1b	0.966025	0.820293		Abi3	0.0194612	0.959824		Abtb2	0.509476	0.882979		Actr1a	0.587699	-0.565348		Aldh2	0.65104	0.422091
Abca2	0.144924	0.924572		Abcb4	0.119803	0.876397		Abl1	0.0967605	0.897076		AC125149.2	0.110159	-0.52862		Actr1b	0.609069	0.050464		Aldh9a1	0.315818	0.109554
Abca3	0.129241	0.876588		Abcb6	0.104741	0.548892		Abl2	0.200418	0.737292		AC125149.3	0.079802	0.937972		Actr2	0.114113	0.570886		Aldoa	0.942604	-0.0231847
Abca5	0.168368	0.77193		Abcb7	0.0459521	0.939534		Ablim2	0.741537	0.0184528		AC149090.1	0.118235	0.889141		Actr3	0.23225	0.154417		Aldoc	0.501149	-0.083535
Abca6	0.0292197	0.835589		Abcb8	0.27919	0.706396		Abr	0.544857	-0.26938		Acaa1a	0.884636	0.513115		Actr5	0.3111	-0.386808		Alg1	0.6359	-0.0693604
Abca7	0.443206	0.270883		Abcb9	0.308613	0.534961		Abracl	0.0600438	0.979919		Acaa2	0.673975	0.931586		Actr6	0.581343	0.848532		Alg11	0.501677	-0.112777
Abca8b	0.210031	0.543441		Abcc1	0.097442	0.893617		Abraxas1	0.955584	0.231972		Acaca	0.306699	0.248624		Actr8	0.468623	0.303114		Alg13	0.97876	0.317792
Abca9	0.135564	0.885824		Abcc10	0.544327	0.782969		Abraxas2	0.527483	0.546885		Acad10	0.492434	0.209485		Acvr1	0.223686	-0.496309		Alg3	0.812763	0.480081
Abcb10	0.0794527	0.913299		Abcc2	0.225137	0.0265396		Abt1	0.6015	0.394021		Acad11	0.428738	0.538914		Acvr1b	0.551808	0.18947		Alg9	0.384284	0.0678351
Abcb1a	0.31952	0.758498		Abcc3	0.15004	0.830867		Abtb1	0.192543	0.929661		Acad12	0.725305	0.922977		Acvr2a	0.821473	0.402036		Alkbh1	0.63391	0.199833
Abcb1b	0.934372	0.632876		Abcc4	0.227251	0.696341		Abtb2	0.449908	0.962126		Acad8	0.741569	0.55255		Acvrl1	0.61576	0.462948		Alkbh3	0.674652	0.647472
Abcb4	0.229991	0.761425		Abcc5	0.315082	0.749492		AC125149.2	0.175649	0.252339		Acad9	0.466526	0.126982		Acy1	0.556892	-0.500814		Alkbh5	0.967573	-0.534638
Abcb6	0.120838	0.499402		Abcd1	0.0239585	0.983374		AC125149.3	0.507188	0.663738		Acadl	0.468756	-0.456258		Acyp1	0.403092	0.539672		Alkbh6	0.324762	-0.772939
Abcb7	0.02658	0.955637		Abcd2	0.672757	0.979284		AC149090.1	0.0790313	0.94804		Acadm	0.211301	0.926958		Acyp2	0.882174	0.41281		Alkbh8	0.364222	-0.222714
Abcb8	0.0682845	0.937551		Abcd3	0.487717	0.835804		Acaa1a	0.886735	0.962117		Acads	0.898998	0.804149		Adal	0.467646	-0.152013		Alox5ap	0.706225	-0.020305
Abcb9	0.2097	0.64462		Abcd4	0.737289	0.991651		Acaa1b	0.412041	0.416372		Acadsb	0.35723	0.491886		Adam10	0.1909	0.952893		Alyref	0.906232	0.349385
Abcc1	0.0924989	0.892202		Abce1	0.302724	0.7038		Acaa2	0.970156	0.929981		Acadvl	0.77697	0.541307		Adam15	0.234241	0.351059		Amdhd2	0.608923	0.758607
Abcc10	0.0289968	0.978691		Abcf1	0.588163	-0.457739		Acaca	0.242566	0.915157		Acap1	0.118646	0.692969		Adam17	0.272002	0.271163		Amfr	0.715047	-0.262181
Abcc2	0.0896655	-0.1626		Abcf2	0.116622	0.96722		Acacb	0.147476	-0.132261		Acap2	0.288035	0.44971		Adam19	0.654835	-0.020078		Amn1	0.79985	0.441227
Abcc3	0.145527	0.865429		Abcf3	0.251968	0.910647		Acad10	0.588206	0.485962		Acap3	0.19374	0.867505		Adam8	0.059764	0.942011		Ampd2	0.498237	0.302458
Abcc4	0.222856	0.803795		Abcg1	0.386281	0.974817		Acad11	0.487356	0.698208		Acat1	0.779914	0.337118		Adam9	0.233167	0.63585		Ampd3	0.194715	0.537599
Abcc5	0.342026	0.765016		Abcg2	0.061705	0.965896		Acad12	0.61986	0.966682		Acat2	0.534006	-0.102768		Adamts1	0.212808	-0.211744		Amz1	0.581326	0.69855
Abcd1	0.0476787	0.972495		Abcg4	0.133872	0.125209		Acad8	0.779564	0.877997		Acat3	0.357204	-0.287954		Adamts10	0.95007	0.276538		Amz2	0.72916	0.267609
Abcd2	0.821524	0.978935		Abhd10	0.515332	0.0628849		Acad9	0.43441	0.496251		Acbd3	0.483181	-0.435532		Adamts4	0.143418	0.770527		Anapc1	0.481696	0.0793752
Abcd3	0.374671	0.851092		Abhd11	0.143825	0.845784		Acadl	0.400931	0.515618		Acbd4	0.638122	-0.497183		Adamtsl5	0.231054	0.587562		Anapc10	0.671938	-0.340616
Abcd4	0.685782	0.994362		Abhd12	0.0772376	0.965728		Acadm	0.174052	0.942561		Acbd5	0.758738	0.724933		Adap1	0.836687	0.710055		Anapc11	0.321987	0.70987
Abce1	0.144322	0.919541		Abhd13	0.51097	0.264607		Acads	0.624795	0.916308		Acbd6	0.382544	0.797592		Adap2	0.102212	-0.115446		Anapc13	0.693689	-0.145396
Abcf1	0.531815	-0.00117628		Abhd14a	0.775289	0.305143		Acadsb	0.540104	0.533791		Accs	0.706472	0.355319		Adar	0.414345	0.751387		Anapc15	0.345448	-0.38989
Abcf2	0.0990613	0.966084		Abhd14b	0.27225	0.932573		Acadvl	0.842994	0.752969		Acd	0.61835	0.409379		Adarb1	0.478653	-0.0661525		Anapc16	0.117069	0.918323
Abcf3	0.124655	0.922363		Abhd15	0.41901	0.207048		Acap1	0.79845	0.0455221		Acer3	0.542099	0.6656		Adck1	0.152184	-0.425229		Anapc2	0.248277	-0.441591
Abcg1	0.281835	0.983593		Abhd16a	0.548724	0.478001		Acap2	0.476159	0.426389		Acin1	0.210882	0.722634		Adck2	0.451559	0.219489		Anapc4	0.301417	-0.655979
Abcg2	0.129393	0.909841		Abhd17a	0.287778	0.943881		Acap3	0.217985	0.894934		Acly	0.252044	0.709053		Adck5	0.550018	-0.479404		Anapc5	0.764209	0.436614
Abcg3	0.269288	0.184092		Abhd17b	0.0346721	0.889285		Acat1	0.626998	0.953983		Aco1	0.53604	0.601485		Adcy6	0.285828	-0.857623		Angel2	0.294405	0.387194
Abcg4	0.0547582	0.125209		Abhd17c	0.210524	0.969726		Acat2	0.490544	0.504489		Aco2	0.535336	-0.503281		Adcy7	0.057067	0.927789		Angptl4	0.58323	0.551416
Abhd10	0.40792	0.433874		Abhd18	0.682144	0.242188		Acbd3	0.57537	-0.52527		Acod1	0.556049	0.963357		Add1	0.328842	0.887531		Ank	0.168556	-0.332009
Abhd11	0.1629	0.806104		Abhd2	0.163851	0.863371		Acbd4	0.869654	0.118825		Acot1	0.54491	0.772418		Add3	0.452315	0.688757		Ank1	0.638922	0.255605
Abhd12	0.0731954	0.974955		Abhd3	0.894112	0.863225		Acbd5	0.694861	0.873734		Acot10	0.482998	0.37745		Adgra3	0.333725	-0.0726707		Ankfy1	0.509703	-0.285162
Abhd13	0.53743	0.238045		Abhd4	0.0778929	0.929054		Acbd6	0.398414	0.186898		Acot11	0.488715	0.776843		Adgre1	0.255686	-0.00905759		Ankhd1	0.132466	0.493803
Abhd14a	0.668522	0.345768		Abhd5	0.193635	0.996602		Accs	0.950891	0.124312		Acot13	0.300952	0.470341		Adgre5	0.349377	0.228819		Ankib1	0.644412	0.665733
Abhd14b	0.242611	0.913942		Abhd6	0.498784	0.291596		Acd	0.562133	0.815886		Acot2	0.972727	0.624666		Adgrg3	0.685306	0.690792		Ankle2	0.212713	0.207164
Abhd15	0.347402	0.273076		Abhd8	0.739622	0.886753		Acer3	0.914017	0.41636		Acot4	0.174467	0.88373		Adgrg6	0.579545	0.674296		Ankmy2	0.318244	-0.335511
Abhd16a	0.544569	0.545243		Abi1	0.690795	0.902632		Ache	0.981474	0.443555		Acot6	0.448923	0.273661		Adgrl2	0.0471361	0.874588		Ankra2	0.960534	0.56329
Abhd17a	0.378022	0.935714		Abi2	0.176656	0.881496		Acin1	0.220166	0.72235		Acot7	0.964357	0.553799		Adh5	0.0223883	0.949496		Ankrd10	0.759283	0.527413
Abhd17b	0.0749315	0.903354		Abi3	0.00100864	0.986529		Ackr3	0.844017	0.631757		Acot8	0.261221	0.624809		Adi1	0.572018	0.848725		Ankrd11	0.448702	0.306859
Abhd17c	0.25375	0.965585		Abl1	0.161155	0.849694		Acly	0.231166	0.794532		Acot9	0.828559	0.794806		Adipor1	0.994134	0.032268		Ankrd12	0.826275	0.566257
Abhd18	0.207162	0.649327		Abl2	0.204808	0.867948		Aco1	0.264396	0.57474		Acox1	0.266982	0.577695		Adipor2	0.414264	0.221066		Ankrd13a	0.376806	-0.386311
Abhd2	0.211376	0.862283		Ablim1	0.857453	0.636066		Aco2	0.454232	0.221388		Acox3	0.115527	0.838062		Adk	0.519911	0.352722		Ankrd13c	0.68941	-0.0325222
Abhd3	0.472557	0.664729		Ablim2	0.794759	0.875073		Acod1	0.438864	0.984976		Acoxl	0.662747	0.136362		Adm	0.930929	0.886888		Ankrd17	0.737014	0.265828
Abhd4	0.0529279	0.960209		Abr	0.711445	-0.311143		Acot1	0.711336	0.930178		Acp1	0.445787	0.0553751		Adnp2	0.266414	0.524193		Ankrd27	0.431257	0.379063
Abhd5	0.335578	0.984885		Abracl	0.0382195	0.98486		Acot10	0.636258	0.115825		Acp2	0.307732	0.428887		Ado	0.180518	0.961024		Ankrd40	0.419024	0.633352
Abhd6	0.507782	0.0595484		Abraxas1	0.449129	0.79215		Acot11	0.246474	0.737044		Acp5	0.836861	0.943414		Adora2a	0.510654	0.99151		Ankrd44	0.204451	-0.0305142
Abhd8	0.500388	0.907648		Abraxas2	0.393925	0.451343		Acot13	0.128235	0.880378		Acp6	0.316345	0.505238		Adora2b	0.748495	0.983185		Ankrd46	0.407997	0.425692
Abi1	0.731191	0.902049		Abt1	0.0613724	0.929281		Acot2	0.276522	0.95324		Acpp	0.348583	0.958917		Adora3	0.522008	0.17041		Ankrd49	0.655349	0.548374
Abi2	0.12498	0.901653		Abtb1	0.0977323	0.980224		Acot7	0.777724	0.260721		Acrbp	0.288512	0.619587		Adpgk	0.805239	0.706651		Ankrd52	0.177225	-0.732281
Abi3	0.00217445	0.979971		Abtb2	0.545763	0.957701		Acot8	0.420449	0.305267		Acsf2	0.226478	-0.656086		Adprh	0.669703	0.0309097		Ankrd54	0.247106	-0.862621
Abl1	0.110204	0.893483		AC125149.2	0.161518	-0.197742		Acot9	0.972594	0.873727		Acsf3	0.735222	0.560479		Adprhl2	0.644625	0.883564		Anks1	0.327256	0.266104
Abl2	0.161298	0.87056		AC125149.3	0.0665807	0.944266		Acox1	0.158716	0.922351		Acsl1	0.896339	0.977999		Adprm	0.361403	-0.645179		Anks3	0.359254	-0.256183
Ablim1	0.981737	0.891092		AC132444.5	0.0975873	-0.408428		Acox3	0.322038	0.916102		Acsl3	0.679488	0.718899		Adrm1	0.895864	0.191189		Ano10	0.357254	0.317146
Ablim2	0.879104	0.806015		AC133103.1	0.0317507	0.649789		Acoxl	0.67975	0.0257886		Acsl4	0.52988	0.821698		Adsl	0.678067	-0.00562577		Ano6	0.71693	0.609811
Abr	0.65705	-0.442017		AC149090.1	0.106097	0.905773		Acp1	0.3794	0.493455		Acsl5	0.0354523	0.937238		Adss	0.531414	-0.251613		Anp32a	0.475178	0.467511
Abracl	0.0369329	0.982988		AC168977.1	0.142903	-0.122008		Acp2	0.329921	0.55175		Acss1	0.979653	0.909305		Adssl1	0.793542	0.600339		Anp32b	0.114871	0.844964
Abraxas1	0.670091	0.594814		Acaa1a	0.977286	0.941587		Acp5	0.7749	0.916558		Acss2	0.435571	-0.445059		Aebp2	0.931476	0.419631		Anpep	0.260095	-0.349016
Abraxas2	0.197072	0.817853		Acaa1b	0.544603	-0.206629		Acp6	0.332465	0.661639		Acta2	0.29176	0.831148		Aen	0.386639	-0.057728		Anxa1	0.230107	0.846568
Abt1	0.0879247	0.947454		Acaa2	0.732619	0.982239		Acpp	0.426192	0.933554		Actb	0.172153	0.817798		Aes	0.933297	0.783262		Anxa2	0.621438	-0.0562413
Abtb1	0.172712	0.951994		Acaca	0.12453	0.901546		Acrbp	0.172228	0.747529		Actg1	0.705613	0.802215		Afdn	0.657205	0.246158		Anxa3	0.503	0.701499
Abtb2	0.546184	0.968352		Acacb	0.147112	0.404063		Acsf2	0.211797	-0.423394		Actl6a	0.29403	0.558906		Aff1	0.470221	-0.233508		Anxa4	0.488031	-0.271363
AC125149.2	0.101944	0.328619		Acad10	0.38589	0.366155		Acsf3	0.451275	0.0590019		Actn1	0.25099	0.782069		Aff4	0.174394	0.326311		Anxa5	0.293421	-0.328102
AC125149.3	0.074716	0.946802		Acad11	0.48344	0.922515		Acsl1	0.729293	0.981173		Actn4	0.0663963	0.871487		Afg1l	0.540042	0.268273		Anxa6	0.195745	0.584201
AC125149.4	0.0651733	0.61803		Acad12	0.510281	0.943639		Acsl3	0.707227	0.768624		Actr10	0.750177	0.00751544		Afg3l1	0.694171	0.155502		Anxa7	0.749391	0.441297
AC132444.1	0.1697	-0.0962357		Acad8	0.584443	0.890739		Acsl4	0.430197	0.811888		Actr1a	0.621107	-0.658446		Afg3l2	0.293901	-0.481162		Aoah	0.246231	0.423251
AC132444.5	0.0505711	-0.408428		Acad9	0.232255	0.868903		Acsl5	0.0274606	0.96344		Actr1b	0.144638	0.739326		Afmid	0.737893	0.351836		Ap1b1	0.825017	0.286678
AC133103.1	0.0458171	0.649789		Acadl	0.30694	0.79895		Acss1	0.522914	0.773329		Actr2	0.44253	-0.219808		Aftph	0.404045	0.769203		Ap1g1	0.405406	-0.199346
AC149090.1	0.127766	0.91302		Acadm	0.0495901	0.966851		Acss2	0.312823	0.462588		Actr3	0.0867386	0.827793		Aga	0.357423	0.380263		Ap1g2	0.436155	0.478834
AC168977.1	0.137979	0.376847		Acads	0.154322	0.994955		Acta2	0.560943	0.85842		Actr5	0.975887	0.378539		Agap1	0.449851	0.242571		Ap1m1	0.776098	0.723736
Acaa1a	0.715404	0.962212		Acadsb	0.487178	0.596368		Actb	0.282206	0.651161		Actr6	0.134886	0.85117		Agap3	0.483537	0.961269		Ap1s1	0.868514	-0.346072
Acaa1b	0.566347	0.16887		Acadvl	0.724521	0.907604		Actg1	0.769337	0.765707		Actr8	0.58553	0.672138		Ager	0.506989	0.0832798		Ap1s2	0.754988	0.229839
Acaa2	0.666535	0.980632		Acap1	0.538625	0.523178		Actg2	0.100511	0.575686		Acvr1	0.515847	0.298279		Agfg1	0.430792	0.683091		Ap1s3	0.636009	0.356292
Acaca	0.061403	0.930886		Acap2	0.558095	0.109512		Actl6a	0.613743	0.242273		Acvr1b	0.221722	0.586072		Agfg2	0.170621	0.697536		Ap2a1	0.137315	0.377586
Acacb	0.154209	0.547146		Acap3	0.00453773	0.987678		Actn1	0.0665532	0.945617		Acvr2a	0.492829	0.393842		Aggf1	0.784734	0.643746		Ap2a2	0.340075	0.182195
Acad10	0.28153	0.666786		Acat1	0.584241	0.965408		Actn4	0.156778	0.807495		Acvr2b	0.493272	-0.0452134		Agk	0.751061	-0.529232		Ap2b1	0.585815	0.51839
Acad11	0.304013	0.904105		Acat2	0.367677	0.596172		Actr10	0.553978	0.27881		Acvrl1	0.294137	0.816727		Agl	0.320156	0.497413		Ap2m1	0.791279	0.872021
Acad12	0.498493	0.939309		Acat3	0.548263	-0.837148		Actr1a	0.479557	0.185361		Acy3	0.901112	0.644013		Ago1	0.163656	0.788582		Ap2s1	0.89713	-0.306447
Acad8	0.453282	0.887737		Acbd3	0.601592	-0.422974		Actr1b	0.0382194	0.922869		Acyp1	0.521147	0.460329		Ago2	0.0657477	0.856055		Ap3b1	0.0660941	0.622867
Acad9	0.428862	0.301469		Acbd4	0.518264	-0.0692789		Actr2	0.460401	0.138648		Acyp2	0.180885	0.776167		Ago3	0.717855	0.484033		Ap3d1	0.341142	-0.0319894
Acadl	0.355173	0.749349		Acbd5	0.677784	0.963093		Actr3	0.0598923	0.89419		Ada	0.682484	0.679995		Ago4	0.668781	0.550415		Ap3m1	0.934823	0.15665
Acadm	0.0994032	0.956857		Acbd6	0.136	0.845448		Actr3b	0.430601	-0.115008		Adal	0.378522	0.749173		Agpat1	0.448613	0.779032		Ap3s1	0.359046	-0.348067
Acads	0.301951	0.997004		Accs	0.141941	0.958821		Actr5	0.500976	0.157848		Adam10	0.0484384	0.931884		Agpat2	0.78262	0.521746		Ap3s2	0.274474	-0.0232556
Acadsb	0.302863	0.70869		Acd	0.46785	0.813373		Actr6	0.52915	0.669538		Adam11	0.49003	-0.231067		Agpat3	0.271294	0.318883		Ap4s1	0.287733	0.73672
Acadvl	0.806698	0.966996		Ace	0.0691042	0.971075		Actr8	0.866374	0.838317		Adam15	0.167832	0.717927		Agpat4	0.655262	-0.314552		Apaf1	0.2924	0.466694
Acap1	0.55873	0.599246		Acer2	0.51056	0.808433		Acvr1	0.64758	0.148938		Adam17	0.292675	0.551832		Agpat5	0.918162	-0.0789996		Apbb1ip	0.577025	0.513254
Acap2	0.560373	0.219836		Acer3	0.816346	0.801197		Acvr1b	0.164157	0.786333		Adam19	0.519485	-0.168278		Agps	0.439445	-0.230097		Apbb2	0.271023	-0.686249
Acap3	0.0896591	0.928615		Ache	0.29719	0.443555		Acvr2a	0.541539	0.56653		Adam21	0.19183	-0.313819		Agrn	0.0977801	0.7045		Apc	0.372923	0.277129
Acat1	0.727537	0.980871		Acin1	0.311294	0.657769		Acvr2b	0.696601	0.354904		Adam22	0.227581	-0.435369		Agtpbp1	0.739084	0.343856		Apeh	0.219116	-0.378742
Acat2	0.257912	0.779282		Ackr3	0.330507	0.87247		Acvrl1	0.145798	0.857547		Adam33	0.284379	-0.368999		Agtrap	0.254535	0.77691		Apex1	0.394965	0.605539
Acat3	0.427264	-0.499647		Acly	0.351476	0.745294		Acy1	0.484271	-0.630941		Adam4	0.168133	-0.494151		Ahctf1	0.65436	0.483019		Aph1a	0.208523	0.364114
Acbd3	0.596583	-0.400654		Aco1	0.358185	0.650617		Acy3	0.429759	0.426793		Adam8	0.11052	0.971341		Ahcy	0.184665	-0.247304		Aph1c	0.0908241	0.547857
Acbd4	0.543346	0.232759		Aco2	0.620104	0.139266		Acyp1	0.604985	-0.393983		Adam9	0.0468879	0.89669		Ahcyl1	0.125509	0.699964		Api5	0.704691	-0.0668755
Acbd5	0.607459	0.961186		Acod1	0.180191	0.985762		Acyp2	0.890218	-0.218456		Adamts1	0.137913	0.363732		Ahcyl2	0.441428	-0.394921		Apip	0.670056	0.236427
Acbd6	0.0209168	0.941515		Acot1	0.0492908	0.996999		Ada	0.255525	0.289225		Adamts10	0.761371	0.480896		Ahdc1	0.62364	0.622212		Aplp2	0.64312	0.591226
Accs	0.790772	0.778282		Acot10	0.693044	0.262672		Adal	0.520729	0.73065		Adamts14	0.702145	-0.0685943		Ahi1	0.731559	0.373892		Apobec1	0.593945	0.706052
Acd	0.45437	0.865447		Acot11	0.0549459	0.966716		Adam10	0.040448	0.951927		Adamts4	0.378261	0.901491		Ahnak	0.0690417	0.735918		Apobec3	0.620422	0.274268
Ace	0.00436442	0.980986		Acot13	0.140239	0.884064		Adam11	0.543382	-0.235815		Adamts6	0.671606	0.594372		Ahnak2	0.0513572	0.858898		Apoe	0.64358	-0.646968
Acer2	0.126432	0.973095		Acot2	0.0844358	0.987842		Adam15	0.430766	0.63422		Adamtsl4	0.145203	0.401005		Ahr	0.82504	0.660653		Apol7c	0.192164	0.278826
Acer3	0.874466	0.857052		Acot4	0.257212	0.88373		Adam17	0.182996	0.844393		Adamtsl5	0.0926374	0.873141		Ahrr	0.640863	0.26944		App	0.902608	0.432128
Ache	0.442145	0.57688		Acot6	0.611734	0.666815		Adam19	0.365688	0.545285		Adap1	0.296137	0.497475		Ahsa1	0.999817	0.375941		Appbp2	0.442925	0.348429
Acin1	0.303684	0.676243		Acot7	0.98689	0.822093		Adam1a	0.217392	-0.626594		Adap2	0.549085	0.0381887		Ahsa2	0.551086	0.678066		Appl1	0.235319	0.497215
Ackr3	0.302226	0.853461		Acot8	0.34829	0.485245		Adam22	0.27129	-0.222525		Adar	0.0982721	0.893594		AI413582	0.414027	0.533912		Aprt	0.924395	0.524725
Acly	0.360143	0.763954		Acot9	0.838061	0.844726		Adam23	0.57478	-0.584042		Adarb1	0.609512	-0.567072		AI467606	0.145707	0.997221		Aptx	0.667516	0.269669
Aco1	0.377634	0.573032		Acox1	0.300711	0.790732		Adam32	0.335044	-0.151767		Adat1	0.951984	0.454572		AI597479	0.482719	0.512564		Aqr	0.265872	-0.064491
Aco2	0.595345	0.192801		Acox3	0.0164284	0.988362		Adam33	0.684803	0.645662		Adat2	0.522269	0.0219421		AI606181	0.625539	-0.318242		Araf	0.325106	-0.359748
Acod1	0.218949	0.983253		Acoxl	0.328423	0.670563		Adam4	0.888934	0.518007		Adck1	0.649972	0.329412		AI837181	0.942832	0.425691		Arap1	0.676348	-0.0997292
Acot1	0.15224	0.988676		Acp1	0.17161	0.75061		Adam8	0.155653	0.943679		Adck2	0.589638	0.106659		AI987944	0.91525	0.545606		Arcn1	0.716143	0.229646
Acot10	0.703392	0.31539		Acp2	0.369142	0.523438		Adam9	0.15232	0.783561		Adck5	0.772413	0.204932		Aida	0.735997	0.697839		Arf1	0.712993	0.682101
Acot11	0.101353	0.941008		Acp5	0.976631	0.932113		Adamts1	0.956458	0.88429		Adcy3	0.296431	0.409929		Aif1	0.864681	-0.156834		Arf2	0.421074	-0.452108
Acot13	0.105846	0.879007		Acp6	0.433641	0.844589		Adamts10	0.378731	0.905447		Adcy6	0.538643	0.111224		Aifm1	0.829149	0.0957727		Arf3	0.618448	-0.816607
Acot2	0.0884906	0.971739		Acpp	0.276744	0.960933		Adamts13	0.54711	0.768312		Adcy7	0.0807906	0.966716		Aifm2	0.221919	-0.70893		Arf4	0.558561	-0.187197
Acot4	0.0314819	0.88373		Acrbp	0.237903	0.684091		Adamts14	0.134118	-0.345195		Adcy9	0.0470449	0.757132		Aig1	0.906619	0.385454		Arf5	0.961381	-0.187907
Acot6	0.298446	0.700398		Acsf2	0.0664824	0.925501		Adamts2	0.0355379	0.700396		Add1	0.217875	0.771223		Aim2	0.333836	0.692366		Arf6	0.259764	0.109433
Acot7	0.866388	0.917485		Acsf3	0.317169	0.370132		Adamts4	0.322854	0.751181		Add3	0.28312	0.219587		Aimp1	0.971127	-0.0408472		Arfgap2	0.373155	0.0374502
Acot8	0.320074	0.805718		Acsl1	0.700711	0.992958		Adamts7	0.426483	0.630398		Adgb	0.377857	0.821174		Aimp2	0.6411	0.427136		Arfgap3	0.524259	0.0732706
Acot9	0.906783	0.838247		Acsl3	0.820559	0.853318		Adamts9	0.606809	0.856279		Adgra3	0.198269	0.680246		Aip	0.988675	0.0294989		Arfgef1	0.782546	0.294965
Acox1	0.244074	0.843277		Acsl4	0.262678	0.915661		Adamtsl4	0.310292	0.0829256		Adgre1	0.256184	0.514546		Ak1	0.640125	0.740395		Arfgef2	0.348067	0.257533
Acox3	0.0199865	0.99018		Acsl5	0.00317694	0.98802		Adamtsl5	0.236348	0.822069		Adgre4	0.432146	-0.34969		AK157302	0.191463	-0.0687214		Arfrp1	0.467156	0.0518332
Acoxl	0.182807	0.867085		Acss1	0.372447	0.884191		Adap1	0.287192	0.846296		Adgre5	0.0866256	0.977592		Ak2	0.38639	0.704085		Arglu1	0.578506	0.699073
Acp1	0.103498	0.876862		Acss2	0.520778	0.805805		Adap2	0.385291	0.664255		Adgrf1	0.380681	0.770798		Ak3	0.644223	0.082541		Arhgap1	0.208196	0.191796
Acp2	0.421812	0.429444		Acta1	0.165654	-0.347727		Adar	0.154609	0.898229		Adgrg3	0.803172	0.690433		Ak4	0.632703	0.652293		Arhgap10	0.550621	0.321283
Acp5	0.895832	0.940155		Acta2	0.639674	0.967287		Adarb1	0.750079	0.396549		Adgrg6	0.699084	0.534139		Ak6	0.597206	0.292044		Arhgap11a	0.340296	-0.567098
Acp6	0.469788	0.667101		Actb	0.195004	0.667051		Adat1	0.682543	0.724949		Adgrg7	0.289339	-0.221424		Ak8	0.580842	-0.0014514		Arhgap18	0.917229	0.642663
Acpp	0.332602	0.957202		Actg1	0.663083	0.758526		Adat2	0.626696	-0.601144		Adgrl2	0.220193	0.855599		Akap1	0.928092	0.729807		Arhgap19	0.170996	0.503824
Acrbp	0.286327	0.659409		Actg2	0.073601	0.837225		Adck1	0.81429	0.761697		Adh5	0.315553	0.66304		Akap10	0.604498	0.575558		Arhgap21	0.460896	-0.532213
Acsbg1	0.0336263	-0.131123		Actl6a	0.641495	-0.0431017		Adck2	0.832175	0.685894		Adhfe1	0.838222	0.546575		Akap11	0.323438	0.16797		Arhgap24	0.224946	-0.393747
Acsf2	0.0389669	0.955351		Actn1	0.131152	0.90922		Adck5	0.842874	0.0847879		Adi1	0.556827	0.900521		Akap13	0.4848	0.383707		Arhgap25	0.0833202	0.488723
Acsf3	0.146627	0.818878		Actn3	0.0390604	-0.250309		Adcy3	0.133126	0.791419		Adipor1	0.88379	0.943124		Akap2	0.406034	0.240622		Arhgap26	0.255999	0.375811
Acsl1	0.622485	0.992962		Actn4	0.225944	0.801859		Adcy4	0.34479	0.430655		Adipor2	0.0633431	0.93572		Akap7	0.294397	0.858965		Arhgap28	0.290865	-0.478287
Acsl3	0.940969	0.889606		Actr10	0.322436	0.879303		Adcy6	0.216982	-0.155761		Adk	0.374038	0.824582		Akap8	0.737509	0.441751		Arhgap30	0.149879	0.537907
Acsl4	0.299425	0.902275		Actr1a	0.774785	0.603618		Adcy7	0.0402778	0.971173		Adm	0.639437	0.991802		Akap8l	0.777338	0.748089		Arhgap31	0.789525	0.72487
Acsl5	0.00247848	0.996147		Actr1b	0.0396241	0.951491		Adcy9	0.198476	0.540938		Adm2	0.439206	0.784727		Akap9	0.568327	0.0598384		Arhgap45	0.138532	0.516468
Acss1	0.234012	0.921031		Actr2	0.536258	-0.0682794		Add1	0.308446	0.694068		Adnp2	0.529418	-0.446657		Akip1	0.97724	0.0797933		Arhgap5	0.364953	0.407967
Acss2	0.277719	0.823005		Actr3	0.0800036	0.903378		Add3	0.737855	0.599567		Ado	0.550149	0.950665		Akirin1	0.993372	0.372394		Arhgap6	0.855125	0.849389
Acta1	0.184461	-0.655465		Actr3b	0.459752	-0.429298		Adgb	0.164455	0.36551		Adora2a	0.992427	0.970617		Akirin2	0.957228	-0.771445		Arhgap9	0.934795	0.0790726
Acta2	0.508871	0.975117		Actr5	0.706351	0.844471		Adgra2	0.060119	0.636766		Adora2b	0.428561	0.956199		Akna	0.848106	0.369304		Arhgdia	0.780945	-0.243504
Actb	0.210424	0.626782		Actr6	0.492402	0.435075		Adgra3	0.119941	0.738007		Adora3	0.777019	0.843302		Akr1a1	0.433505	0.843629		Arhgdib	0.762368	0.56997
Actg1	0.656839	0.769512		Actr8	0.567139	0.872581		Adgre1	0.146599	0.830004		Adpgk	0.570134	0.804241		Akr1b10	0.749051	0.38282		Arhgef1	0.0940472	0.543189
Actg2	0.0566923	0.96117		Acvr1	0.428869	0.678281		Adgre4	0.370503	-0.362029		Adprh	0.339516	0.349921		Akr1b3	0.913852	0.278927		Arhgef10l	0.221747	0.439125
Actl6a	0.479535	0.523317		Acvr1b	0.18848	0.789573		Adgre5	0.0984394	0.959395		Adprhl2	0.789731	0.854589		Akr1b8	0.334179	0.153712		Arhgef12	0.352721	-0.394964
Actn1	0.106634	0.927242		Acvr2a	0.331589	0.545743		Adgrf1	0.139447	0.573182		Adprm	0.940012	-0.262613		Akr1c12	0.464349	-0.207749		Arhgef2	0.244414	0.551059
Actn3	0.10881	-0.250309		Acvr2b	0.370468	0.742384		Adgrf5	0.116517	0.6084		Adra1a	0.0647559	0.562779		Akr1c13	0.502761	-0.812865		Arhgef3	0.227681	0.40282
Actn4	0.150486	0.873567		Acvrl1	0.058997	0.95113		Adgrg3	0.61725	0.698934		Adra2a	0.580278	-0.194598		Akr1c18	0.173018	0.894309		Arhgef39	0.553573	0.320205
Actr10	0.367856	0.820051		Acy1	0.27057	0.61036		Adgrg6	0.61842	0.944858		Adra2c	0.250168	0.418682		Akr1e1	0.466372	0.760664		Arhgef7	0.0663192	0.746998
Actr1a	0.344819	0.529127		Acy3	0.223065	-0.561208		Adgrl1	0.119857	0.34806		Adrb2	0.308101	0.518712		Akr7a5	0.489181	0.127307		Arid1a	0.732186	0.331523
Actr1b	0.0244074	0.984667		Acyp1	0.73899	0.665007		Adgrl2	0.226014	0.849828		Adrm1	0.576366	0.727963		Akt1	0.0965068	0.797127		Arid1b	0.408719	0.0554849
Actr2	0.537283	0.00764522		Acyp2	0.437171	0.767105		Adgrv1	0.249594	-0.249107		Adsl	0.360125	0.641355		Akt1s1	0.127697	0.896458		Arid2	0.618473	-0.097885
Actr3	0.0937596	0.916672		Ada	0.314976	0.545366		Adh5	0.639646	0.717812		Adss	0.579903	0.88486		Akt2	0.0518976	0.897867		Arid4b	0.563304	0.0623519
Actr3b	0.995003	-0.350955		Adal	0.159873	0.856588		Adhfe1	0.0792071	0.950672		Adssl1	0.977753	0.903571		Akt3	0.483289	-0.608682		Arid5a	0.436035	0.586445
Actr5	0.393161	0.582767		Adam10	0.0174536	0.969548		Adi1	0.283108	0.971943		Aebp1	0.175161	0.945844		Aktip	0.291699	0.892486		Arih1	0.263452	0.0214034
Actr6	0.233101	0.750965		Adam11	0.589391	-0.182482		Adipor1	0.444769	0.898992		Aebp2	0.938123	0.446466		Alas1	0.566671	0.249361		Arih2	0.954187	0.526094
Actr8	0.512187	0.958204		Adam12	0.0280901	0.360872		Adipor2	0.127406	0.842987		Aen	0.954762	0.236255		Alcam	0.477344	0.458389		Arl1	0.866714	0.132527
Acvr1	0.436583	0.542863		Adam15	0.400762	0.588229		Adk	0.297686	0.912344		Aes	0.773699	0.976012		Aldh16a1	0.605434	0.37491		Arl11	0.352283	0.935347
Acvr1b	0.0960307	0.889457		Adam17	0.279111	0.694238		Adm	0.389263	0.957929		Afap1	0.858561	0.468113		Aldh18a1	0.0618284	0.555572		Arl13b	0.433081	-0.125135
Acvr2a	0.303176	0.739046		Adam19	0.283777	0.813582		Adnp2	0.484365	-0.588906		Afdn	0.378363	0.682089		Aldh1b1	0.355259	0.638766		Arl16	0.933383	0.427002
Acvr2b	0.994159	0.823504		Adam1a	0.506549	0.574921		Ado	0.796983	0.849196		Aff1	0.227014	0.489675		Aldh1l1	0.715856	0.42953		Arl3	0.313654	-0.780025
Acvrl1	0.0671316	0.923435		Adam22	0.203978	0.228007		Adora2a	0.952251	0.982848		Aff4	0.129396	0.762972		Aldh2	0.213225	0.162886		Arl4a	0.525295	-0.532576
Acy1	0.455912	-0.477583		Adam23	0.56546	-0.555952		Adora2b	0.327059	0.993128		Afg1l	0.437733	0.422827		Aldh3a2	0.444367	-0.213724		Arl4c	0.750764	0.737255
Acy3	0.264162	-0.0414803		Adam25	0.368791	0.704787		Adora3	0.973781	0.76755		Afg3l1	0.402962	0.299248		Aldh3b1	0.141229	0.872544		Arl5a	0.597806	0.46924
Acyp1	0.711418	0.573155		Adam3	0.169214	-0.2		Adpgk	0.558061	0.700389		Afg3l2	0.0624527	0.85985		Aldh4a1	0.308332	0.391653		Arl6ip1	0.375336	-0.338101
Acyp2	0.7791	0.161939		Adam30	0.140006	0.909482		Adprh	0.491944	-0.0472778		Afp	0.639874	0.390906		Aldh6a1	0.326366	0.332115		Arl6ip4	0.735398	-0.308974
Ada	0.298517	0.284659		Adam32	0.171136	-0.409472		Adprhl2	0.90596	0.760553		Aftph	0.691936	0.877333		Aldh7a1	0.304785	-0.681764		Arl6ip5	0.640844	0.446788
Adal	0.366399	0.76816		Adam33	0.920144	0.444703		Adprm	0.853898	-0.410666		Aga	0.399601	0.578288		Aldh9a1	0.230532	0.592109		Arl6ip6	0.523751	-0.116562
Adam10	0.0371164	0.963895		Adam4	0.783904	0.211021		Adra1a	0.143474	0.788551		Agap1	0.127004	0.776549		Aldoa	0.276578	0.174257		Arl8a	0.959549	0.404386
Adam11	0.729017	-0.0648631		Adam8	0.183251	0.971594		Adra1b	0.226883	0.859584		Agap2	0.0932807	-0.1466		Aldoc	0.456248	0.377252		Arl8b	0.627336	0.691212
Adam12	0.0374939	0.896772		Adam9	0.277323	0.8403		Adra2a	0.373776	0.0981552		Agap3	0.207943	0.95533		Alg1	0.717299	0.708919		Armc1	0.295615	-0.612918
Adam15	0.373208	0.709576		Adamts1	0.43135	0.810376		Adra2c	0.214811	0.607463		Agbl3	0.533347	0.298653		Alg10b	0.156025	0.223408		Armc8	0.941703	-0.370776
Adam17	0.255122	0.71923		Adamts10	0.092879	0.978638		Adrb1	0.181372	0.575804		Ager	0.491785	0.0983232		Alg11	0.744718	0.529058		Armcx3	0.763632	-0.231568
Adam19	0.483061	0.616209		Adamts13	0.607803	0.600278		Adrb2	0.414753	0.284476		Agfg1	0.372336	0.469859		Alg13	0.789955	-0.266874		Armh3	0.481491	0.40654
Adam1a	0.194793	-0.0425298		Adamts14	0.1586	-0.5616		Adrm1	0.552342	0.352867		Agfg2	0.494038	0.965871		Alg14	0.959121	0.302502		Arnt	0.497617	0.0146494
Adam21	0.379429	0.113575		Adamts15	0.260389	0.221857		Adsl	0.431169	0.000467874		Aggf1	0.995806	0.911495		Alg2	0.143954	-0.524606		Arntl	0.297952	-0.566976
Adam22	0.151015	0.275285		Adamts2	0.0549941	0.984278		Adss	0.371337	0.975507		Agk	0.615491	0.868595		Alg3	0.411224	0.304073		Arpc1a	0.222179	0.837065
Adam23	0.534464	-0.445305		Adamts3	0.111884	0.0399165		Adssl1	0.709791	0.96254		Agl	0.338897	0.928063		Alg5	0.126644	0.762433		Arpc1b	0.014915	0.881085
Adam25	4.84013e-11	1		Adamts4	0.709946	0.96946		Aebp1	0.0698688	0.854135		Agmo	0.302732	0.937715		Alg6	0.762152	-0.236405		Arpc2	0.31713	-0.0771354
Adam3	0.540247	1		Adamts5	0.170147	0.938515		Aebp2	0.921003	0.566113		Ago1	0.391473	-0.308815		Alg8	0.507077	-0.799787		Arpc3	0.698614	-0.524292
Adam30	0.660724	0.482689		Adamts6	0.0306782	0.594372		Aen	0.817981	0.66717		Ago2	0.209287	0.731245		Alg9	0.249752	0.872081		Arpc4	0.634871	0.52812
Adam32	0.0437628	-0.375073		Adamts7	0.252798	0.975714		Aes	0.83419	0.904863		Ago3	0.373793	0.812252		Alkbh1	0.482982	0.0355231		Arpc5	0.284364	-0.1827
Adam33	0.928597	0.486117		Adamts9	0.0525446	0.941924		Afap1	0.418019	-0.132626		Ago4	0.898961	0.794425		Alkbh2	0.354525	-0.224514		Arpc5l	0.348785	0.370209
Adam4	0.85748	-0.0419936		Adamtsl1	0.0312979	0.738377		Afap1l1	0.551476	0.85297		Agpat1	0.185814	0.675007		Alkbh3	0.978419	-0.319125		Arpp19	0.907082	-0.668321
Adam8	0.231755	0.974432		Adamtsl4	0.0772111	0.833315		Afdn	0.405608	0.309191		Agpat2	0.993439	-0.0266453		Alkbh4	0.350532	0.564148		Arrb1	0.0857341	0.492546
Adam9	0.122725	0.888131		Adamtsl5	0.236417	0.807844		Aff1	0.329787	0.352333		Agpat3	0.153832	0.735817		Alkbh5	0.416757	-0.301775		Arrb2	0.164283	0.483864
Adamts1	0.255576	0.893917		Adap1	0.295001	0.746636		Aff4	0.337345	0.460581		Agpat4	0.475942	-0.0925874		Alkbh6	0.407517	-0.157099		Arrdc1	0.831797	0.239536
Adamts10	0.66626	0.887309		Adap2	0.479953	0.492935		Afg1l	0.188786	0.758183		Agpat5	0.460702	-0.0410194		Alkbh7	0.709929	-0.321143		Arrdc4	0.364939	-0.314578
Adamts13	0.280044	-0.131728		Adar	0.157233	0.882034		Afg3l1	0.45075	0.808654		Agps	0.368455	0.269094		Alkbh8	0.200524	-0.222714		Arsa	0.481271	0.0306002
Adamts14	0.188406	0.0526362		Adarb1	0.712853	0.405783		Afg3l2	0.360234	0.421164		Agrn	0.188419	0.473865		Alox5ap	0.408895	0.397288		Arsk	0.510511	0.537316
Adamts15	0.10221	0.221857		Adat1	0.865014	0.518189		Afmid	0.142688	-0.409398		Agtpbp1	0.223601	0.778961		Alpk1	0.325553	0.906595		Asah1	0.748289	0.461255
Adamts2	0.0245418	0.993747		Adat2	0.970942	-0.533307		Afp	0.70117	-0.241422		Agtrap	0.173035	0.927686		Alpk2	0.114719	0.204461		Asap1	0.862351	0.70973
Adamts3	0.0662514	0.498791		Adck1	0.349017	0.801311		Aftph	0.997165	0.937894		Ahctf1	0.233393	0.599183		Als2	0.103134	0.425173		Asb3	0.398292	-0.322166
Adamts4	0.524024	0.958875		Adck2	0.483668	0.372947		Aga	0.733752	0.157538		Ahcy	0.393859	-0.247304		Als2cl	0.479227	-0.0964049		Ascc2	0.241758	-0.8845
Adamts5	0.0328126	0.996364		Adck5	0.795486	0.819877		Agap1	0.214888	0.659413		Ahcyl1	0.122443	0.750984		Alyref	0.226379	0.496056		Ascc3	0.444788	0.41447
Adamts6	0.0308157	0.942747		Adcy2	0.116596	-0.292332		Agap3	0.0866578	0.941076		Ahcyl2	0.0809267	0.927835		Alyref2	0.668156	-0.307773		Asf1a	0.565346	0.241875
Adamts7	0.562549	0.253466		Adcy3	0.0103306	0.972565		Agbl3	0.712268	0.0948295		Ahdc1	0.232505	0.761956		Ambra1	0.253073	-0.239529		Asf1b	0.749105	0.495125
Adamts9	0.0282779	0.976428		Adcy4	0.196089	0.398452		Agbl5	0.392552	0.387595		Ahi1	0.986529	0.357004		Amd1	0.164968	0.478995		Ash1l	0.195011	0.470925
Adamtsl1	0.0606892	0.881222		Adcy6	0.201013	-0.0895802		Agfg1	0.27595	0.798283		Ahnak	0.175721	0.664001		Amdhd2	0.153348	0.921167		Ash2l	0.328709	0.524817
Adamtsl4	0.18961	0.324151		Adcy7	0.0797561	0.989446		Agfg2	0.946536	0.954442		Ahnak2	0.0115753	0.96572		Amer1	0.554275	0.790972		Asl	0.277851	0.634147
Adamtsl5	0.253387	0.809098		Adcy9	0.0921056	0.835594		Aggf1	0.3443	0.942301		Ahr	0.55809	0.782441		Amfr	0.287485	-0.0914015		Asna1	0.149498	0.492532
Adap1	0.264599	0.79324		Add1	0.25972	0.835703		Agk	0.964802	0.767569		Ahrr	0.504635	0.0489004		Ammecr1	0.4716	0.293505		Asns	0.196513	0.585937
Adap2	0.394641	0.522569		Add3	0.377566	0.905864		Agl	0.160772	0.933368		Ahsa1	0.549081	0.801046		Ammecr1l	0.344136	0.836533		Asnsd1	0.86374	-0.107531
Adar	0.0981296	0.911561		Adgb	0.705049	0.491807		Agmo	0.114999	0.980861		Ahsa2	0.662668	-0.585383		Amn1	0.717755	-0.387147		Asph	0.227208	0.639213
Adarb1	0.512246	-0.140846		Adgra2	0.0712377	0.856298		Ago1	0.398429	-0.0387417		AI413582	0.237118	0.741536		Amot	0.624465	0.403493		Aspscr1	0.791912	0.463543
Adat1	0.865909	0.766006		Adgra3	0.0592288	0.91728		Ago2	0.108804	0.896184		AI429214	0.816505	-0.0401016		Amotl1	0.673548	0.420894		Ass1	0.119604	0.220507
Adat2	0.663049	0.203725		Adgre1	0.227622	0.762848		Ago3	0.137264	0.911976		AI467606	0.992554	0.90683		Ampd2	0.369678	-0.475801		Asxl1	0.611705	0.15388
Adck1	0.379105	0.802518		Adgre4	0.2187	0.532685		Ago4	0.848993	0.912599		AI597479	0.572678	0.867474		Ampd3	0.736525	0.471753		Asxl2	0.285191	-0.184732
Adck2	0.411591	0.720834		Adgre5	0.00897137	0.991757		Agpat1	0.049874	0.940557		AI606181	0.225473	0.706893		Amz1	0.491782	0.604216		Atad1	0.772227	0.0861462
Adck5	0.899334	0.804674		Adgrf1	0.0460465	0.536494		Agpat2	0.610431	0.226563		AI661453	0.301314	0.0688062		Amz2	0.900447	-0.311767		Atf1	0.373202	-0.873214
Adcy1	0.485264	0.690971		Adgrf5	0.18271	0.96221		Agpat3	0.372749	0.242528		AI837181	0.771705	0.494837		Anapc1	0.431705	-0.596846		Atf3	0.423272	0.00796182
Adcy2	0.0798338	0.20061		Adgrg1	0.0187318	0.893516		Agpat4	0.482964	0.0601051		AI987944	0.735997	0.42804		Anapc10	0.59139	0.281722		Atf4	0.604746	-0.0545912
Adcy3	0.00604648	0.988159		Adgrg2	0.0746501	0.551077		Agpat5	0.694004	-0.510041		Aida	0.879946	0.919352		Anapc11	0.548191	0.19017		Atf6b	0.243766	-0.132316
Adcy4	0.0758084	0.899867		Adgrg3	0.158826	0.793628		Agps	0.213686	0.833564		Aif1	0.37778	0.396168		Anapc13	0.954123	0.32638		Atf7	0.290217	-0.172368
Adcy6	0.228348	-0.253789		Adgrg6	0.379187	0.808354		Agrn	0.306295	0.719111		Aifm1	0.767144	0.167964		Anapc15	0.727102	-0.0962073		Atg101	0.422708	-0.190469
Adcy7	0.0467537	0.993021		Adgrg7	0.261838	0.373796		Agtpbp1	0.234601	0.777727		Aifm2	0.78877	0.720634		Anapc16	0.988978	-0.126368		Atg12	0.401378	-0.219812
Adcy9	0.034626	0.93544		Adgrl1	0.0600111	0.802513		Agtrap	0.243935	0.955757		Aig1	0.874457	0.533601		Anapc2	0.721262	0.0567908		Atg13	0.486248	-0.157733
Add1	0.222059	0.86062		Adgrl2	0.0980055	0.945045		Ahctf1	0.212431	0.749143		Aim2	0.515099	0.739034		Anapc4	0.275543	-0.402958		Atg2a	0.184223	0.321359
Add3	0.110359	0.964129		Adgrl4	0.0251315	-0.193452		Ahcy	0.52298	0.532449		Aimp1	0.325142	0.651422		Anapc5	0.374925	0.0670399		Atg3	0.756015	0.617151
Adgb	0.240895	0.936059		Adgrv1	0.120667	-0.249107		Ahcyl1	0.107157	0.861551		Aimp2	0.381969	0.544594		Anapc7	0.498112	0.601575		Atg5	0.194472	-0.626875
Adgra2	0.0486486	0.754431		Adh5	0.0651166	0.942185		Ahcyl2	0.280014	0.869893		Aip	0.505726	0.583775		Angel2	0.552557	-0.182893		Atg7	0.446825	0.74148
Adgra3	0.147134	0.722603		Adhfe1	0.757503	0.905319		Ahdc1	0.268719	0.771592		Ajuba	0.711181	0.90003		Angpt2	0.460376	0.221904		Atox1	0.776065	0.226606
Adgre1	0.213475	0.782824		Adi1	0.0503373	0.995979		Ahi1	0.70395	-0.14102		Ak1	0.837165	0.706688		Angptl2	0.0722408	0.653975		Atp11b	0.546644	0.273446
Adgre4	0.405776	0.164703		Adipoq	0.264336	-0.2		Ahnak	0.241415	0.646553		AK157302	0.467694	0.672646		Angptl6	0.556012	-0.20604		Atp11c	0.426981	0.296893
Adgre5	0.0118917	0.994919		Adipor1	0.564059	0.897049		Ahnak2	0.0202827	0.975597		Ak2	0.235678	0.541257		Ank	0.557886	0.56942		Atp13a1	0.811241	-0.0873569
Adgrf1	0.12663	0.815008		Adipor2	0.00790759	0.976997		Ahr	0.772741	0.716971		Ak3	0.303179	0.813516		Ankfy1	0.414387	0.511599		Atp13a2	0.0725926	-0.601075
Adgrf3	0.289894	-0.314166		Adk	0.595068	0.799762		Ahrr	0.349055	0.247295		Ak4	0.808375	0.834468		Ankhd1	0.163696	0.573307		Atp13a3	0.0621542	0.294214
Adgrf5	0.0431596	0.975339		Adm	0.0347591	0.996479		Ahsa1	0.725634	0.834753		Ak6	0.10379	0.923311		Ankib1	0.758025	0.507891		Atp1a1	0.804687	0.369394
Adgrg1	0.0378484	0.81529		Adm2	0.271011	0.999924		Ahsa2	0.546075	0.552644		Ak8	0.754149	0.351762		Ankle2	0.277125	0.129841		Atp1a3	0.0631616	-0.157984
Adgrg2	0.564699	0.844542		Adnp	0.432374	0.371488		AI413582	0.306323	0.783445		Akap1	0.402419	0.849708		Ankmy2	0.228881	-0.335511		Atp1b3	0.0218822	0.870246
Adgrg3	0.0702689	0.908851		Adnp2	0.493429	-0.0314073		AI429214	0.941031	0.211282		Akap10	0.493283	0.712363		Ankra2	0.400058	0.685496		Atp2a2	0.586215	-0.0317674
Adgrg5	0.276681	0.948485		Ado	0.943434	0.94844		AI464131	0.826058	0.940443		Akap11	0.264159	0.534958		Ankrd10	0.981146	0.521438		Atp2b1	0.95697	-0.114522
Adgrg6	0.410013	0.837957		Adora2a	0.839769	0.972629		AI467606	0.617402	0.987764		Akap12	0.311718	0.744947		Ankrd11	0.41652	-0.176845		Atp2c1	0.438567	0.164913
Adgrl1	0.158436	0.449955		Adora2b	0.124395	0.994208		AI597479	0.516035	0.453696		Akap13	0.722815	-0.0688316		Ankrd12	0.166097	0.759109		Atp5a1	0.967217	-0.281433
Adgrl2	0.114816	0.932364		Adora3	0.869974	0.774518		AI606181	0.350622	0.527159		Akap17b	0.844966	0.545721		Ankrd13a	0.275804	-0.234468		Atp5b	0.792302	0.432665
Adgrl3	0.595992	0.436367		Adpgk	0.386722	0.668481		AI661453	0.409326	0.413257		Akap2	0.909074	0.806038		Ankrd13b	0.249702	0.887615		Atp5c1	0.836452	0.199238
Adgrl4	0.0217494	-0.193642		Adprh	0.46889	0.378034		AI837181	0.322572	0.540678		Akap7	0.0729362	0.876449		Ankrd13c	0.902269	0.0317959		Atp5d	0.516994	0.678715
Adgrv1	0.765397	0.739537		Adprhl2	0.748394	0.890233		AI987944	0.663086	0.909407		Akap8	0.972222	0.693867		Ankrd13d	0.678112	0.589136		Atp5e	0.808063	0.00330718
Adh5	0.117746	0.922088		Adprm	0.540899	-0.257003		Aida	0.807355	0.904624		Akap8l	0.85427	0.536767		Ankrd16	0.906677	0.00900652		Atp5f1	0.784278	0.0776149
Adh7	0.0443154	0.961816		Adra1a	0.106556	0.947		Aif1	0.508227	0.593773		Akap9	0.61671	-0.272022		Ankrd17	0.212651	0.630821		Atp5g1	0.422709	0.622032
Adhfe1	0.763626	0.92338		Adra2a	0.21742	-0.276364		Aif1l	0.200402	-0.491773		Akip1	0.232017	0.62881		Ankrd24	0.326874	0.177778		Atp5g2	0.736045	0.415621
Adi1	0.0289499	0.996811		Adra2c	0.187102	0.915282		Aifm1	0.605703	0.740783		Akirin1	0.332444	0.453184		Ankrd26	0.786553	0.682814		Atp5g3	0.294161	-0.0373603
Adipoq	0.0836692	0.89716		Adrb1	0.576662	0.78631		Aifm2	0.859644	0.941208		Akirin2	0.393649	0.572436		Ankrd27	0.223048	-0.159492		Atp5h	0.682505	0.0967488
Adipor1	0.590068	0.832957		Adrb2	0.301715	0.558786		Aig1	0.44286	0.440851		Akna	0.489271	0.538036		Ankrd33b	0.44652	0.717181		Atp5j	0.918453	0.127094
Adipor2	0.0240053	0.958519		Adrm1	0.608865	0.497084		Aim2	0.555344	0.80585		Akr1a1	0.302479	0.905746		Ankrd37	0.649405	0.83678		Atp5j2	0.393699	0.350498
Adk	0.509839	0.904344		Adsl	0.239517	0.77954		Aimp1	0.119508	0.873797		Akr1b10	0.513667	0.936663		Ankrd39	0.396076	-0.31707		Atp5k	0.858012	-0.700059
Adm	0.00462673	0.997919		Adss	0.0266045	0.995101		Aimp2	0.558298	0.713401		Akr1b3	0.401291	0.844414		Ankrd40	0.677802	0.617148		Atp5l	0.866094	0.0990476
Adm2	0.107711	0.977202		Adssl1	0.658165	0.96414		Aip	0.434959	0.62459		Akr1b8	0.890185	0.736044		Ankrd44	0.609769	0.470468		Atp5mpl	0.35698	0.882648
Adnp	0.460333	0.0578484		Adtrp	0.846253	0.226928		Ajuba	0.173791	0.90003		Akr1c12	0.598756	-0.364354		Ankrd46	0.901701	0.296019		Atp5o	0.555204	0.630668
Adnp2	0.574036	-0.465422		Aebp1	0.235924	0.955975		Ak1	0.520584	0.761879		Akr1c13	0.623969	0.718773		Ankrd50	0.724208	-0.349141		Atp6ap1	0.94117	-0.466259
Ado	0.869714	0.960242		Aebp2	0.716289	0.702902		AK157302	0.34109	0.0648735		Akr1c18	0.629273	0.199946		Ankrd52	0.216412	0.222208		Atp6ap2	0.987243	0.324456
Adora2a	0.61496	0.996468		Aen	0.788205	0.401751		Ak2	0.0149915	0.955913		Akr1e1	0.796031	0.596942		Ankrd54	0.238582	-0.862621		Atp6v0a1	0.373259	0.806387
Adora2b	0.0677101	0.991706		Aes	0.802636	0.926867		Ak3	0.316373	0.777993		Akr7a5	0.136516	0.955031		Ankrd55	0.680933	0.399141		Atp6v0b	0.53289	0.425319
Adora3	0.317186	0.954999		Afap1	0.167403	0.829997		Ak4	0.350032	0.927361		Akt1	0.0588081	0.891167		Ankrd66	0.521377	-0.0577883		Atp6v0d1	0.83607	0.367569
Adpgk	0.447776	0.634073		Afap1l1	0.491144	0.748975		Ak6	0.282103	0.826973		Akt1s1	0.859851	0.877218		Anks3	0.733749	-0.670016		Atp6v0d2	0.662017	-0.0836414
Adprh	0.405054	0.579517		Afdn	0.299047	0.671295		Ak8	0.579226	0.439184		Akt2	0.652144	-0.246451		Ankzf1	0.649222	0.262618		Atp6v0e	0.328435	-0.0656651
Adprhl2	0.662071	0.838466		Aff1	0.307484	0.625057		Akap1	0.39889	0.347908		Akt3	0.451417	-0.73383		Ano10	0.349201	0.100801		Atp6v1a	0.366287	0.757265
Adprm	0.489398	-0.548235		Aff2	0.0994864	0.0758387		Akap10	0.328681	0.698359		Aktip	0.618393	-0.193928		Ano6	0.746658	0.20285		Atp6v1b2	0.996361	0.294422
Adra1a	0.11598	0.94557		Aff3	0.136677	-0.512761		Akap11	0.361717	0.518928		Alad	0.852779	0.191767		Ano8	0.285456	-0.348535		Atp6v1c1	0.857314	0.842566
Adra2a	0.25739	0.769339		Aff4	0.616746	0.450745		Akap12	0.151042	0.492339		Alas1	0.124848	0.762987		Anp32a	0.295742	0.784697		Atp6v1d	0.50049	0.0577436
Adra2c	0.358479	0.804373		Afg1l	0.180757	0.939762		Akap13	0.719888	0.107169		Alcam	0.369848	0.798857		Anp32b	0.143134	0.914174		Atp6v1e1	0.167224	0.526777
Adrb1	0.753985	0.873517		Afg3l1	0.307793	0.772852		Akap17b	0.507767	0.240775		Aldh16a1	0.21237	0.554302		Anp32e	0.983706	0.336039		Atp6v1f	0.646642	0.140059
Adrb2	0.175232	0.796551		Afg3l2	0.229728	0.760036		Akap2	0.724055	0.868666		Aldh18a1	0.328037	0.489701		Anpep	0.0253997	0.826532		Atp6v1g1	0.242733	0.167029
Adrm1	0.599764	0.586378		Afmid	0.350635	0.45404		Akap7	0.133621	0.826411		Aldh1a2	0.67559	0.405665		Antxr2	0.384273	0.835055		Atp6v1h	0.874666	0.196016
Adsl	0.246843	0.77802		Afp	0.394005	0.630683		Akap8	0.449476	0.710491		Aldh1b1	0.202138	0.844337		Anxa1	0.414818	0.743456		Atp7a	0.499817	-0.0241189
Adss	0.0598559	0.98639		Aftph	0.900821	0.930304		Akap8l	0.269535	0.915185		Aldh1l1	0.300262	0.373743		Anxa11	0.234702	0.322184		Atpif1	0.613773	-0.0413238
Adssl1	0.736244	0.983753		Aga	0.352004	0.301795		Akap9	0.474295	0.532107		Aldh2	0.133453	0.744732		Anxa2	0.63462	-0.227241		Atraid	0.810984	0.441209
Adtrp	0.254955	-0.395408		Agap1	0.282848	0.691571		Akip1	0.371744	0.247335		Aldh3a2	0.126774	0.893477		Anxa3	0.524203	-0.33053		Atrx	0.501692	-0.129997
Aebp1	0.125654	0.974833		Agap2	0.058684	0.758796		Akirin1	0.308208	0.737933		Aldh3b1	0.0569388	0.969435		Anxa4	0.755789	0.374247		Atxn1	0.407557	0.217549
Aebp2	0.779856	0.69327		Agap3	0.0432943	0.958214		Akirin2	0.498848	0.00200775		Aldh4a1	0.946148	0.913841		Anxa5	0.250958	0.550701		Atxn10	0.239053	-0.28548
Aen	0.693543	0.530599		Agbl3	0.162474	0.766437		Akna	0.537508	0.379389		Aldh6a1	0.112293	0.811461		Anxa6	0.127694	0.530716		Atxn2	0.645377	0.489104
Aes	0.703729	0.91562		Agbl5	0.48819	0.91048		Akr1a1	0.478216	0.941452		Aldh7a1	0.659327	-0.183672		Anxa7	0.952082	-0.0703188		Atxn2l	0.425182	0.411989
Afap1	0.130823	0.905791		Ager	0.645387	-0.270469		Akr1b10	0.967108	0.625571		Aldh9a1	0.0292467	0.928289		Aoah	0.661415	0.386151		Atxn3	0.545747	0.13192
Afap1l1	0.378699	0.91335		Agfg1	0.0695053	0.944033		Akr1b3	0.545238	0.67915		Aldoa	0.366818	0.244564		Ap1ar	0.852596	0.415438		Atxn7l1	0.288917	-0.592208
Afap1l2	0.2124	-0.2244		Agfg2	0.875337	0.992293		Akr1b8	0.514597	0.865365		Aldoart1	0.373638	0.464093		Ap1b1	0.266027	0.724478		Atxn7l3b	0.292302	-0.37007
Afdn	0.29389	0.749004		Aggf1	0.360826	0.937878		Akr1c12	0.846966	0.617575		Aldoart2	0.18286	-0.524074		Ap1g1	0.40385	0.736722		AU022252	0.857255	-0.137216
Aff1	0.354611	0.614179		Agk	0.489406	0.836889		Akr1c13	0.250176	0.60554		Aldoc	0.794175	0.921399		Ap1g2	0.382238	-0.670635		Auh	0.879	0.201828
Aff2	0.076167	-0.493024		Agl	0.0247129	0.985054		Akr1c18	0.466501	-0.20568		Alg1	0.981908	0.789472		Ap1m1	0.412906	-0.162412		Aup1	0.853736	0.728822
Aff3	0.187334	-0.228622		Agmo	0.509691	0.97185		Akr1e1	0.564623	0.406307		Alg10b	0.391252	0.590059		Ap1s1	0.472123	-0.182908		Aurkaip1	0.650863	-0.501337
Aff4	0.404942	0.460003		Ago1	0.347172	0.541644		Akr7a5	0.025064	0.977536		Alg11	0.547824	0.449394		Ap1s2	0.882767	0.36785		Aven	0.514927	0.0845882
Afg1l	0.226643	0.930313		Ago2	0.206537	0.798281		Akt1	0.0819686	0.883595		Alg12	0.509512	0.4533		Ap1s3	0.471203	0.556561		Avl9	0.372315	-0.103852
Afg3l1	0.358599	0.799444		Ago3	0.325561	0.79239		Akt1s1	0.948688	0.890885		Alg13	0.133107	0.76407		Ap2a1	0.285174	0.0329838		Avpi1	0.364583	-0.166111
Afg3l2	0.310474	0.702737		Ago4	0.940694	0.892887		Akt2	0.364613	0.422774		Alg14	0.786309	0.711251		Ap2a2	0.849818	0.286707		AW209491	0.228717	-0.792844
Afmid	0.332794	0.793161		Agpat1	0.155115	0.879701		Akt3	0.481504	0.313208		Alg2	0.37441	0.747658		Ap2b1	0.40059	-0.622471		Axl	0.342196	-0.157038
Afp	0.382615	0.739263		Agpat2	0.767654	0.167532		Aktip	0.721897	0.568582		Alg3	0.711612	0.664998		Ap2m1	0.0176932	0.922218		Azi2	0.993902	0.253867
Aftph	0.835529	0.911742		Agpat3	0.441792	0.285588		Alad	0.350741	0.876845		Alg5	0.382337	0.629681		Ap2s1	0.490688	0.225049		Azin1	0.215713	0.344913
Aga	0.46531	0.235076		Agpat4	0.512146	-0.111699		Alas1	0.13218	0.861535		Alg6	0.77575	0.451923		Ap3b1	0.10485	0.670545		B130006D01Rik	0.437114	0.222831
Agap1	0.342093	0.620714		Agpat5	0.493602	-0.299855		Alcam	0.385857	0.698341		Alg8	0.748551	-0.276678		Ap3d1	0.310206	-0.648409		B230219D22Rik	0.191882	-0.697187
Agap2	0.0244522	0.956521		Agps	0.351138	0.546567		Aldh16a1	0.477632	0.694853		Alg9	0.45991	0.658305		Ap3m1	0.867874	-0.533699		B2m	0.408322	0.674203
Agap3	0.0018701	0.990757		Agrn	0.26595	0.840311		Aldh18a1	0.217709	0.821201		Alkbh1	0.914576	0.144874		Ap3m2	0.15189	0.556563		B3galt4	0.312061	-0.299456
Agbl3	0.0869386	0.872722		Agrp	0.379211	0.0596065		Aldh1a2	0.433375	0.371179		Alkbh2	0.490365	0.39845		Ap3s1	0.755367	0.260105		B3gat3	0.59513	0.136558
Agbl5	0.23775	0.906944		Agtpbp1	0.554563	0.374493		Aldh1a3	0.171652	-0.654878		Alkbh3	0.460343	0.756827		Ap3s2	0.395441	0.202533		B3gnt2	0.531446	-0.177489
Ager	0.37088	0.67312		Agtrap	0.178428	0.959236		Aldh1b1	0.0208416	0.991382		Alkbh4	0.589607	0.58317		Ap4b1	0.58456	0.708873		B430306N03Rik	0.447121	0.367456
Agfg1	0.0872561	0.938077		Ahctf1	0.272224	0.666427		Aldh1l1	0.611072	0.0376052		Alkbh5	0.387676	0.466539		Ap4m1	0.414306	0.0417598		B4galnt1	0.476513	0.401123
Agfg2	0.878891	0.987646		Ahcy	0.43413	0.847349		Aldh2	0.0788022	0.88405		Alkbh6	0.270018	0.665895		Ap4s1	0.532984	0.647017		B4galt3	0.421629	-0.828458
Aggf1	0.523573	0.860891		Ahcyl1	0.0181206	0.992779		Aldh3a1	0.225787	-0.280051		Alkbh7	0.547855	-0.310633		Ap5b1	0.246403	0.605254		B4galt4	0.194895	-0.528699
Agk	0.358448	0.952299		Ahcyl2	0.0201038	0.975565		Aldh3a2	0.106149	0.854528		Alkbh8	0.652266	0.192534		Ap5m1	0.627036	-0.25722		B4galt5	0.762718	0.552382
Agl	0.0139567	0.986754		Ahdc1	0.253757	0.757223		Aldh3b1	0.126033	0.862297		Alms1	0.125783	-0.495814		Ap5s1	0.911341	0.0930611		B4galt6	0.216485	-0.393522
Agmo	0.918009	0.990197		Ahi1	0.864645	0.661607		Aldh4a1	0.53025	0.966122		Alox5	0.170454	-0.110888		Ap5z1	0.815262	0.644566		B9d2	0.459841	-0.186699
Ago1	0.278576	0.720005		Ahnak	0.274663	0.688129		Aldh6a1	0.410429	0.421366		Alox5ap	0.127917	0.84946		Apaf1	0.51771	-0.198697		Babam1	0.437484	0.646631
Ago2	0.171465	0.831652		Ahnak2	0.0119824	0.974068		Aldh7a1	0.355058	0.511728		Alpk1	0.582095	0.15815		Apba1	0.439802	0.271883		Bach1	0.555369	-0.348827
Ago3	0.377497	0.691041		Ahr	0.979176	0.811825		Aldh9a1	0.104008	0.90118		Alpk2	0.117406	0.456134		Apba3	0.46831	-0.172811		Bad	0.930146	0.502955
Ago4	0.898903	0.944235		Ahrr	0.266993	0.879971		Aldoa	0.3697	0.363761		Als2	0.161846	0.784394		Apbb1ip	0.546509	0.595764		Bag1	0.922872	-0.212822
Agpat1	0.32466	0.83467		Ahsa1	0.192122	0.977134		Aldoart1	0.0980589	0.464093		Als2cl	0.271975	0.567932		Apbb2	0.753999	0.369479		Bag3	0.402725	0.218412
Agpat2	0.822645	0.329872		Ahsa2	0.594053	0.161558		Aldoc	0.60026	0.938685		Alyref	0.478633	0.350994		Apc	0.357727	-0.73017		Bag5	0.428819	-0.0364643
Agpat3	0.352288	0.569315		AI413582	0.313608	0.781409		Alg1	0.887491	0.698436		Alyref2	0.548026	0.0659624		Apeh	0.721307	0.221191		Bahd1	0.223047	-0.104454
Agpat4	0.650978	-0.124055		AI429214	0.679781	-0.185187		Alg10b	0.39492	-0.127968		Amacr	0.971356	0.350663		Apex1	0.869041	-0.137513		Baiap2	0.190414	-0.455183
Agpat5	0.407596	-0.281496		AI464131	0.0856701	0.217872		Alg11	0.487065	0.617332		Ambra1	0.433365	-0.158122		Apex2	0.967678	0.786139		Bak1	0.217412	0.78645
Agps	0.249353	0.778571		AI467606	0.535306	0.99346		Alg12	0.546672	-0.154954		Amd1	0.0755668	0.940011		Aph1a	0.591472	-0.122878		Banf1	0.84851	-0.31089
Agrn	0.212238	0.810687		AI597479	0.630985	0.670782		Alg13	0.112448	0.808167		Amd2	0.164762	0.748472		Aph1b	0.400459	-0.406754		Bap1	0.234061	-0.390908
Agrp	0.332683	-0.517546		AI606181	0.457247	0.623593		Alg14	0.125574	0.816152		Amdhd2	0.139564	0.948046		Aph1c	0.355167	0.927483		Basp1	0.694915	0.339934
Agt	0.126742	0.887529		AI661453	0.21109	0.447713		Alg2	0.312046	0.897274		Amer1	0.871202	0.0431029		Api5	0.693205	-0.967252		Batf	0.853097	0.510466
Agtpbp1	0.458983	0.390011		AI837181	0.591979	0.670201		Alg3	0.593149	0.123376		Amfr	0.316702	0.724012		Apip	0.732233	0.163467		Batf2	0.145145	-0.397273
Agtrap	0.152252	0.974468		AI987944	0.676794	0.788386		Alg5	0.571036	-0.172151		Amigo1	0.0941258	0.681799		Aplf	0.236974	-0.69215		Batf3	0.880877	0.236618
Ahctf1	0.13652	0.887667		Aicda	0.426255	0.72123		Alg6	0.873281	0.107025		Amigo3	0.360159	0.298445		Aplp1	0.208568	-0.0228163		Bax	0.80953	0.169526
Ahcy	0.361519	0.88953		Aida	0.512557	0.932573		Alg8	0.376697	0.813724		Ammecr1	0.340241	0.826696		Aplp2	0.408048	0.801064		Baz1a	0.513522	-0.925638
Ahcyl1	0.0267934	0.979488		Aif1	0.362823	0.742167		Alg9	0.316699	0.506453		Ammecr1l	0.993517	-0.4494		Apmap	0.461678	0.700165		Baz1b	0.112827	0.485549
Ahcyl2	0.0082572	0.986728		Aif1l	0.665225	0.431294		Alkbh1	0.689274	-0.106612		Amn1	0.799852	-0.473965		Apobec1	0.737095	0.835086		Baz2a	0.252889	-0.20587
Ahdc1	0.274446	0.801732		Aifm1	0.57207	0.871887		Alkbh2	0.582593	0.286085		Amot	0.305299	-0.13783		Apobec3	0.569151	0.686169		Baz2b	0.335886	-0.594736
Ahi1	0.616295	0.66432		Aifm2	0.0249043	0.987126		Alkbh3	0.549809	0.488509		Amotl1	0.215236	0.172856		Apobr	0.425009	0.794321		Bbip1	0.151126	0.63294
Ahnak	0.315033	0.645224		Aig1	0.309611	0.845618		Alkbh4	0.856387	0.665369		Amotl2	0.527792	0.978217		Apoc1	0.223951	-0.381408		Bbs4	0.219676	-0.619969
Ahnak2	0.0112973	0.972903		Aim2	0.309467	0.927034		Alkbh5	0.456685	0.672389		Ampd2	0.056887	0.887571		Apoe	0.490421	0.7659		Bbs9	0.492861	0.311067
Ahr	0.989134	0.783816		Aimp1	0.222242	0.858076		Alkbh6	0.316223	0.549363		Ampd3	0.532023	0.960262		Apol6	0.293202	0.951134		BC004004	0.773256	0.683252
Ahrr	0.147136	0.924696		Aimp2	0.208761	0.827654		Alkbh7	0.514437	0.152784		Amz1	0.972329	0.984013		Apol7c	0.753707	-0.478991		BC005537	0.497057	-0.100684
Ahsa1	0.371577	0.96075		Aip	0.561372	0.480148		Alkbh8	0.46649	0.354253		Amz2	0.941862	0.592915		Apol9b	0.413501	0.17179		BC005624	0.699241	0.351323
Ahsa2	0.620201	-0.0589131		Aipl1	0.11459	-0.208215		Alms1	0.420667	0.649852		Anapc1	0.250118	0.427405		Apoo	0.795381	0.198853		BC028528	0.86426	-0.112812
AI413582	0.314519	0.767886		Ajuba	0.0389888	-0.397655		Alox15	0.616934	0.66982		Anapc10	0.889568	-0.591628		Apool	0.885849	0.182304		BC029722	0.520298	-0.45621
AI429214	0.848528	0.0104513		Ak1	0.577712	0.977926		Alox5	0.388924	0.746972		Anapc11	0.338737	0.733992		Apopt1	0.50739	0.790225		BC031181	0.992298	-0.318045
AI464131	0.0512455	0.704009		AK157302	0.377889	0.375315		Alox5ap	0.0115281	0.955335		Anapc13	0.634354	0.741433		App	0.0229028	0.822226		BC037034	0.261869	-0.555324
AI467606	0.349566	0.99918		Ak2	0.131904	0.899433		Alpk1	0.137383	0.819608		Anapc15	0.842145	-0.129245		Appbp2	0.464389	-0.190286		BC048403	0.434416	0.480519
AI597479	0.21846	0.834781		Ak3	0.111096	0.878153		Alpk2	0.388181	0.96852		Anapc16	0.343778	0.601019		Appl1	0.822579	0.67992		BC052040	0.965138	0.588097
AI606181	0.515184	0.586583		Ak4	0.995579	0.950677		Als2	0.297482	0.566816		Anapc2	0.644416	-0.710997		Appl2	0.943506	0.455329		Bcap29	0.401426	-0.816307
AI661453	0.0667	0.915475		Ak6	0.130913	0.91259		Als2cl	0.406951	0.765556		Anapc4	0.0433932	0.945367		Aprt	0.280451	0.81829		Bcap31	0.584384	-0.540923
AI837181	0.582954	0.767563		Ak8	0.416708	0.718423		Alyref	0.346391	0.772851		Anapc5	0.309834	0.769347		Aptx	0.542049	0.703528		Bcar3	0.605931	0.349141
AI854703	0.364883	0.328693		Ak9	0.309754	-0.315945		Alyref2	0.292379	0.533926		Anapc7	0.137734	0.767061		Aqp3	0.690474	0.847442		Bcas2	0.566961	0.00480566
AI987944	0.187846	0.941563		Akap1	0.296665	0.893331		Amacr	0.678979	0.784823		Ang	0.860431	0.461502		Aqr	0.376731	0.269213		Bcas3	0.452307	0.44268
Aicda	0.742101	0.578667		Akap10	0.348684	0.647229		Ambp	0.451051	0.685534		Angel2	0.307459	0.940681		Araf	0.777153	0.569654		Bccip	0.698675	0.0299367
Aida	0.532089	0.955084		Akap11	0.392764	0.593962		Ambra1	0.526024	-0.624797		Angpt1	0.072394	0.966874		Arap1	0.170903	0.215173		Bckdk	0.975544	0.448518
Aif1	0.328228	0.830557		Akap12	0.0763102	0.677046		Amd1	0.184458	0.860424		Angpt2	0.265206	0.492929		Arap2	0.555274	-0.662554		Bcl10	0.839573	-0.0203627
Aif1l	0.958653	0.669279		Akap13	0.592993	0.156342		Amdhd2	0.122988	0.98423		Angpt4	0.897594	0.589645		Arap3	0.652898	0.0340795		Bcl2a1a	0.219479	0.986847
Aifm1	0.130876	0.972405		Akap14	0.198609	-0.2		Amer1	0.505687	-0.513499		Angptl2	0.292108	0.814496		Arcn1	0.40166	-0.178721		Bcl2a1b	0.0570987	0.926979
Aifm2	0.204702	0.952109		Akap17b	0.210494	0.931479		Amer2	0.0108129	0.987226		Angptl3	0.857773	0.201826		Arel1	0.242349	0.710054		Bcl2a1d	0.405988	0.579804
Aig1	0.147207	0.974956		Akap2	0.417667	0.974417		Amfr	0.36271	0.747286		Angptl4	0.503272	0.852692		Arf1	0.275679	-0.144372		Bcl2l1	0.666238	-0.175957
Aim2	0.369884	0.959328		Akap3	0.167955	0.23906		Amh	0.598713	0.0577562		Angptl6	0.545004	0.532892		Arf2	0.984234	0.888875		Bcl2l11	0.79468	0.153342
Aimp1	0.12995	0.924904		Akap6	0.0564728	0.743528		Amigo1	0.105723	0.799802		Ank	0.207691	0.938689		Arf3	0.957502	-0.349767		Bcl2l13	0.449363	0.247522
Aimp2	0.186236	0.861442		Akap7	0.027854	0.925645		Amigo2	0.118379	-0.125144		Ank1	0.335569	0.419438		Arf4	0.801999	0.705083		Bcl2l2	0.253815	-0.377452
Aip	0.440181	0.681873		Akap8	0.104521	0.967171		Amigo3	0.482693	0.46366		Ankfy1	0.330015	0.340131		Arf5	0.839226	-0.538191		Bcl3	0.746347	0.352908
Aipl1	0.0376315	-0.233845		Akap8l	0.338836	0.920051		Ammecr1	0.916735	0.752328		Ankhd1	0.249167	0.727034		Arf6	0.605893	-0.109451		Bcl6	0.16592	-0.807015
Aire	0.0637426	-0.299481		Akap9	0.299589	0.813724		Ammecr1l	0.955374	0.439196		Ankib1	0.45457	-0.589386		Arfgap1	0.766069	-0.293323		Bcl7a	0.859738	0.506627
Ajuba	0.269361	0.550447		Akip1	0.125845	0.766415		Amn	0.000969906	1		Ankle1	0.662217	0.269102		Arfgap2	0.72999	0.514479		Bcl7b	0.474579	0.884667
Ak1	0.72368	0.962035		Akirin1	0.305145	0.655333		Amn1	0.753231	0.125732		Ankle2	0.108808	0.774091		Arfgap3	0.750144	-0.011791		Bcl7c	0.878735	0.238402
AK157302	0.335633	0.437836		Akirin2	0.161136	0.850634		Amot	0.333061	0.326095		Ankmy2	0.320856	0.936336		Arfgef1	0.409592	0.392205		Bcl9	0.949604	-0.0313301
Ak2	0.141294	0.918562		Akna	0.488635	0.577608		Amotl1	0.535784	0.488097		Ankra2	0.341393	0.480151		Arfgef2	0.265876	0.424496		Bclaf1	0.63194	0.128861
Ak3	0.326448	0.729265		Akr1a1	0.569959	0.914089		Amotl2	0.0552706	0.692397		Ankrd1	0.486165	0.796605		Arfgef3	0.174384	0.43041		Bcor	0.244418	0.560185
Ak4	0.900272	0.95162		Akr1b10	0.710103	0.890006		Ampd2	0.409415	0.341645		Ankrd10	0.976809	0.856686		Arfip1	0.884992	-0.434002		Bdh2	0.886769	0.356047
Ak6	0.0982897	0.935203		Akr1b3	0.38615	0.914359		Ampd3	0.394652	0.96312		Ankrd11	0.170261	0.760069		Arfip2	0.759365	0.487327		Bdp1	0.622461	-0.0422541
Ak7	0.0562252	-0.409324		Akr1b8	0.225796	0.930952		Amz1	0.985364	0.988591		Ankrd12	0.105427	0.919591		Arfrp1	0.486452	-0.234406		Becn1	0.484593	0.683013
Ak8	0.41947	0.609466		Akr1c12	0.416666	0.811868		Amz2	0.835533	0.907354		Ankrd13a	0.238338	0.520296		Arg1	0.671849	0.988435		Bet1	0.0300851	0.925234
Akap1	0.395242	0.725273		Akr1c13	0.387839	0.747114		Anapc1	0.372694	0.552699		Ankrd13b	0.185965	0.830037		Arg2	0.409201	0.742529		Bex6	0.283183	0.954667
Akap10	0.276062	0.81344		Akr1c18	0.352424	-0.383587		Anapc10	0.882308	-0.798097		Ankrd13c	0.550609	0.696725		Arglu1	0.468734	0.420165		Bfar	0.391881	-0.435565
Akap11	0.257569	0.763456		Akr1e1	0.141919	0.970598		Anapc11	0.383902	0.785497		Ankrd13d	0.895754	0.63349		Arhgap1	0.689663	0.714634		Bgn	0.429776	0.65735
Akap12	0.0818941	0.737979		Akr7a5	0.212871	0.924213		Anapc13	0.635442	0.803684		Ankrd16	0.721236	-0.125151		Arhgap10	0.624185	0.507052		Bhlhe40	0.854225	0.0651863
Akap13	0.606501	0.198842		Akt1	0.0656679	0.948309		Anapc15	0.43648	0.979052		Ankrd17	0.215512	0.654061		Arhgap11a	0.657503	-0.21465		Bhlhe41	0.797874	0.485095
Akap14	0.0903422	-0.2		Akt1s1	0.741159	0.896429		Anapc16	0.256608	0.579597		Ankrd22	0.748243	0.334672		Arhgap12	0.740662	-0.584088		Bicd2	0.235083	0.402616
Akap17b	0.648159	0.89875		Akt2	0.4303	0.531511		Anapc2	0.161657	0.855004		Ankrd24	0.220888	0.664076		Arhgap15	0.875663	0.522837		Bid	0.367858	0.598486
Akap2	0.219566	0.969817		Akt3	0.545286	0.497321		Anapc4	0.455133	-0.0588144		Ankrd26	0.0535871	0.953476		Arhgap17	0.345579	-0.833035		Bin1	0.310028	-0.504021
Akap3	0.0969724	0.151541		Aktip	0.941757	0.771065		Anapc5	0.441705	0.719859		Ankrd27	0.887188	0.798214		Arhgap18	0.656521	0.939071		Bin2	0.265472	0.498892
Akap5	0.111722	0.265587		Alad	0.76006	0.698718		Anapc7	0.348499	0.551711		Ankrd28	0.494315	0.718746		Arhgap19	0.190668	0.497966		Birc3	0.0724738	0.462934
Akap6	0.0414881	0.77747		Alas1	0.152819	0.851918		Ang	0.569536	0.173158		Ankrd33b	0.349656	0.877644		Arhgap21	0.33216	0.435481		Birc6	0.438888	-0.00921892
Akap7	0.00579958	0.977842		Alcam	0.238469	0.91999		Angel1	0.249081	-0.144247		Ankrd34a	0.855698	0.552243		Arhgap22	0.534712	0.617237		Blcap	0.416064	0.311868
Akap8	0.144902	0.949484		Aldh16a1	0.236827	0.746816		Angel2	0.105755	0.980652		Ankrd37	0.296755	0.906079		Arhgap23	0.440983	0.616201		Blnk	0.688336	0.401038
Akap8l	0.316338	0.912716		Aldh18a1	0.0654004	0.901386		Angpt1	0.350532	0.966874		Ankrd39	0.630793	0.0321872		Arhgap24	0.641615	0.519852		Bloc1s1	0.56286	0.0617852
Akap9	0.352108	0.782997		Aldh1a2	0.466313	0.832006		Angpt2	0.982898	0.659983		Ankrd40	0.566626	0.532088		Arhgap25	0.83741	0.822879		Bloc1s2	0.677289	-0.57284
Akip1	0.145816	0.740876		Aldh1a3	0.848972	0.310216		Angptl2	0.131889	0.974537		Ankrd44	0.721748	0.689986		Arhgap26	0.56594	0.51593		Bloc1s4	0.728428	0.0904687
Akirin1	0.14856	0.874938		Aldh1b1	0.0950543	0.971698		Angptl3	0.589927	-0.121688		Ankrd46	0.66094	-0.247889		Arhgap28	0.191554	-0.478		Bloc1s5	0.286547	-0.679394
Akirin2	0.163835	0.890195		Aldh1l1	0.464064	0.757756		Angptl4	0.362711	0.821608		Ankrd49	0.988259	-0.605267		Arhgap30	0.584674	0.861734		Bloc1s6	0.911739	-0.440583
Akna	0.468116	0.566432		Aldh1l2	0.126481	0.222469		Angptl6	0.130816	0.790827		Ankrd50	0.38703	0.233461		Arhgap31	0.318073	0.370137		Blvra	0.767561	0.329378
Akr1a1	0.631384	0.929556		Aldh2	0.0255117	0.957588		Ank	0.548525	0.860255		Ankrd52	0.357371	0.113407		Arhgap35	0.0551039	0.538045		Blvrb	0.202765	0.896637
Akr1b10	0.91033	0.873978		Aldh3a2	0.226997	0.796205		Ank2	0.498469	0.218837		Ankrd54	0.897302	0.665249		Arhgap39	0.5501	0.612333		Bmi1	0.643766	0.306348
Akr1b3	0.356848	0.906831		Aldh3b1	0.00769575	0.980078		Ank3	0.233357	0.414246		Ankrd55	0.167854	-0.27781		Arhgap45	0.767601	0.948037		Bmp2k	0.71041	-0.722471
Akr1b8	0.138838	0.945588		Aldh3b2	0.999713	0.568099		Ankfy1	0.516653	-0.163855		Ankrd66	0.0740734	0.857958		Arhgap5	0.442254	-0.565547		Bms1	0.223812	0.11599
Akr1c12	0.748878	0.790596		Aldh4a1	0.624072	0.924456		Ankhd1	0.106982	0.891263		Ankrd9	0.905554	-0.21026		Arhgap6	0.654579	0.630061		Bmt2	0.716573	0.288108
Akr1c13	0.179525	0.858097		Aldh5a1	0.0524263	-0.709509		Ankib1	0.461539	-0.0899541		Anks1	0.357154	-0.253501		Arhgap8	0.885139	0.0280765		Bnip2	0.91619	0.260208
Akr1c18	0.830281	0.293632		Aldh6a1	0.294647	0.975647		Ankle2	0.221458	0.742453		Anks3	0.79462	0.25644		Arhgap9	0.67179	0.858829		Bnip3	0.759883	0.300252
Akr1e1	0.118135	0.951331		Aldh7a1	0.447934	0.151661		Ankmy2	0.780375	0.9034		Ankzf1	0.749548	0.145984		Arhgdia	0.287246	-0.286345		Bnip3l	0.590785	-0.180803
Akr7a5	0.163644	0.926031		Aldh9a1	0.0216398	0.962021		Ankra2	0.334687	0.641584		Ano10	0.201968	0.669859		Arhgdib	0.186712	0.467777		Bod1l	0.32514	0.369155
Akt1	0.0608159	0.951623		Aldoa	0.43092	0.378437		Ankrd10	0.749345	0.979175		Ano6	0.490322	-0.539429		Arhgef1	0.498962	0.337619		Bola1	0.760977	0.575616
Akt1s1	0.608043	0.931887		Aldoart1	0.237813	-0.416129		Ankrd11	0.517968	-0.44151		Ano8	0.370035	-0.44673		Arhgef10l	0.14775	0.439125		Bola2	0.76489	0.223869
Akt2	0.448354	0.573158		Aldoart2	0.0986164	-0.405687		Ankrd12	0.0425108	0.962784		Anp32a	0.249011	0.506732		Arhgef11	0.150306	0.631178		Bola3	0.54267	-0.58414
Akt3	0.574899	0.444941		Aldoc	0.664955	0.907451		Ankrd13a	0.389322	0.162399		Anp32b	0.0603429	0.896992		Arhgef12	0.527461	0.448961		Bop1	0.654006	0.177858
Aktip	0.834076	0.823715		Alg1	0.79828	0.834637		Ankrd13b	0.0291975	0.972329		Anp32e	0.639516	0.0960454		Arhgef2	0.263831	0.144363		Borcs7	0.74596	-0.344001
Alad	0.814154	0.895108		Alg10b	0.502255	-0.497189		Ankrd13c	0.501921	0.402114		Anpep	0.259581	0.717005		Arhgef28	0.182007	-0.468815		Borcs8	0.450383	0.538377
Alas1	0.141858	0.873571		Alg11	0.389616	0.653226		Ankrd13d	0.714705	0.216554		Antxr1	0.0751896	0.477022		Arhgef3	0.181254	0.978027		Bpnt1	0.27339	-0.658151
Alcam	0.172272	0.944052		Alg12	0.168935	0.828943		Ankrd16	0.717186	-0.0358016		Antxr2	0.325738	0.632826		Arhgef6	0.462902	0.889072		Bptf	0.518271	0.123552
Aldh16a1	0.1178	0.92596		Alg13	0.203654	0.744952		Ankrd17	0.309367	0.503615		Anxa1	0.489	0.954656		Arhgef7	0.278011	0.114014		Braf	0.215653	0.265271
Aldh18a1	0.0505297	0.922908		Alg14	0.0575061	0.943268		Ankrd22	0.213786	-0.372407		Anxa11	0.368421	0.10843		Arid1a	0.294661	-0.152503		Brap	0.78342	0.350337
Aldh1a2	0.375958	0.78492		Alg2	0.230371	0.836522		Ankrd23	0.171245	-0.386449		Anxa2	0.151425	0.871605		Arid1b	0.722379	0.747176		Brd2	0.798717	0.594208
Aldh1a3	0.835638	0.0724716		Alg3	0.331092	0.70677		Ankrd24	0.0989982	0.813123		Anxa3	0.461407	-0.32796		Arid2	0.441794	-0.422432		Brd3	0.332964	0.419659
Aldh1b1	0.0463112	0.993504		Alg5	0.720641	0.315037		Ankrd26	0.934815	0.785846		Anxa4	0.643473	0.601278		Arid3a	0.238216	0.640256		Brd4	0.716869	0.431
Aldh1l1	0.487723	0.598672		Alg6	0.742133	0.903266		Ankrd27	0.416293	0.438886		Anxa5	0.244967	0.835311		Arid4a	0.916641	0.496162		Brd7	0.260951	0.833166
Aldh1l2	0.0488023	0.690553		Alg8	0.22059	0.753663		Ankrd28	0.354694	-0.0103889		Anxa6	0.0585596	0.856853		Arid4b	0.769992	-0.0521378		Brf1	0.722472	0.622839
Aldh2	0.0544957	0.943919		Alg9	0.400057	0.358117		Ankrd33b	0.161933	0.895433		Anxa7	0.834565	0.753416		Arid5a	0.103548	0.96385		Bri3	0.431972	0.278425
Aldh3a1	0.038153	-0.280051		Alkbh1	0.940211	-0.187051		Ankrd35	0.404541	-0.104684		Anxa9	0.765351	0.218144		Arid5b	0.465068	-0.112695		Bri3bp	0.356819	0.541598
Aldh3a2	0.181808	0.878193		Alkbh2	0.549723	0.481359		Ankrd37	0.128719	0.910891		Aoah	0.463838	0.580252		Arih1	0.661355	0.110627		Brix1	0.653228	0.0117899
Aldh3b1	0.00302124	0.988707		Alkbh3	0.797022	0.576973		Ankrd39	0.380663	0.509327		Aox1	0.961661	0.488381		Arih2	0.58187	0.136		Brk1	0.637503	0.565376
Aldh3b2	0.0674576	0.88988		Alkbh4	0.524832	0.650593		Ankrd40	0.609808	0.723411		Ap1ar	0.646666	-0.167072		Arl1	0.57162	0.571671		Brms1	0.437054	-0.0980827
Aldh4a1	0.479199	0.967587		Alkbh5	0.384865	0.551376		Ankrd44	0.314972	0.836629		Ap1b1	0.265235	0.813139		Arl10	0.658452	-0.201447		Brms1l	0.700341	0.401269
Aldh5a1	0.0401158	-0.215511		Alkbh6	0.34952	0.422715		Ankrd46	0.476378	0.731279		Ap1g1	0.267799	0.436162		Arl11	0.714515	0.819565		Brox	0.497755	-0.557841
Aldh6a1	0.149172	0.912292		Alkbh7	0.34041	0.505779		Ankrd49	0.878356	0.373239		Ap1g2	0.589254	-0.288439		Arl13b	0.869245	0.339714		Brwd3	0.59552	0.501011
Aldh7a1	0.500134	-0.28426		Alkbh8	0.140022	0.843984		Ankrd50	0.32523	0.56678		Ap1m1	0.0403064	0.911668		Arl14ep	0.858026	0.277054		Bscl2	0.655499	-0.151961
Aldh9a1	0.0146326	0.977307		Alms1	0.281607	0.889921		Ankrd52	0.419438	0.218469		Ap1m2	0.314423	-0.205248		Arl15	0.93244	0.436405		Bsdc1	0.360028	-0.60653
Aldoa	0.455142	0.400718		Alox12	0.593961	0.732618		Ankrd54	0.665632	0.467211		Ap1s1	0.532474	0.66263		Arl16	0.204988	-0.389712		Bsg	0.94306	0.412652
Aldoart1	0.228126	0.175731		Alox5	0.215593	0.38423		Ankrd55	0.744817	0.246425		Ap1s2	0.0728497	0.976018		Arl2	0.848878	-0.198909		Bst1	0.120842	-0.491734
Aldoart2	0.0721199	0.102976		Alox5ap	0.0202334	0.943742		Ankrd63	0.111135	0.322286		Ap1s3	0.905314	0.703828		Arl2bp	0.870018	-0.795432		Bst2	0.216161	0.65071
Aldoc	0.600046	0.941525		Aloxe3	0.000825993	1		Ankrd66	0.268904	0.606928		Ap2a1	0.0939799	0.821824		Arl3	0.182585	0.850486		Btbd1	0.237589	-0.300026
Alg1	0.591265	0.862837		Alpk1	0.261988	0.667877		Ankrd9	0.987547	0.586681		Ap2a2	0.562521	0.403312		Arl4a	0.319332	0.53029		Btbd10	0.330432	-0.779402
Alg10b	0.680184	-0.561887		Alpk2	0.392582	0.886407		Anks1	0.306625	0.306164		Ap2b1	0.60552	-0.0436179		Arl4c	0.779897	0.71229		Btbd7	0.458544	-0.33176
Alg11	0.295816	0.909996		Alpl	0.0519871	0.856051		Anks3	0.608774	0.883424		Ap2m1	0.123004	0.897525		Arl5a	0.412811	0.365895		Btbd9	0.238103	-0.0455077
Alg12	0.402565	0.405913		Als2	0.0628834	0.956427		Ankzf1	0.435869	0.0294728		Ap2s1	0.528795	0.033937		Arl5b	0.357372	0.876722		Btf3	0.276053	-0.0157922
Alg13	0.120962	0.79218		Als2cl	0.349572	0.926851		Anln	0.287101	0.157624		Ap3b1	0.392081	-0.114534		Arl5c	0.576608	0.655361		Btf3l4	0.508338	0.28139
Alg14	0.0044512	0.974673		Als2cr12	0.368791	0.704787		Ano10	0.198273	0.822424		Ap3d1	0.0511707	0.904303		Arl6	0.456443	0.77498		Btg1	0.0518166	0.797764
Alg2	0.21138	0.921683		Alx4	0.196233	0.963607		Ano6	0.50725	-0.0683413		Ap3m1	0.490526	-0.444459		Arl6ip1	0.0794996	0.825211		Btg2	0.600039	0.513896
Alg3	0.279035	0.755437		Alyref	0.481622	0.654326		Ano7	0.00029125	1		Ap3m2	0.186112	0.797801		Arl6ip4	0.207839	0.574587		Btg3	0.249122	-0.692404
Alg5	0.621968	0.225432		Alyref2	0.466468	0.597619		Ano8	0.420574	-0.914522		Ap3s1	0.591847	0.445927		Arl6ip5	0.406049	0.710135		Btk	0.987117	0.592541
Alg6	0.616055	0.975686		Amacr	0.83916	0.497106		Anp32a	0.0848063	0.802503		Ap3s2	0.286458	0.470842		Arl6ip6	0.960724	-0.603615		Bub3	0.447524	-0.473144
Alg8	0.102391	0.90174		Ambp	0.000387737	0.994646		Anp32b	0.00912588	0.973799		Ap4b1	0.729555	-0.322694		Arl8a	0.315755	0.433318		Bud13	0.648649	0.525104
Alg9	0.150235	0.864882		Ambra1	0.496359	0.220186		Anp32e	0.127044	0.818488		Ap4e1	0.583275	-0.356998		Arl8b	0.831339	0.903811		Bud31	0.641757	-0.214783
Alkbh1	0.771637	-0.123041		Amd1	0.0483044	0.950906		Anpep	0.176513	0.864955		Ap4m1	0.764879	0.606839		Armc1	0.99442	-0.27201		Bzw1	0.716078	-0.694159
Alkbh2	0.517838	0.520314		Amd2	0.863202	-0.180618		Antxr1	0.146742	0.152091		Ap4s1	0.256296	0.886095		Armc10	0.551713	-0.422972		Bzw2	0.874594	0.091406
Alkbh3	0.789694	0.814401		Amdhd2	0.0212052	0.998681		Antxr2	0.103973	0.902355		Ap5b1	0.141102	0.67135		Armc2	0.820371	0.445522		C130026I21Rik	0.708423	0.695706
Alkbh4	0.648693	0.559455		Amer1	0.366858	0.565781		Anxa1	0.592509	0.947727		Ap5m1	0.565838	0.342864		Armc3	0.284949	0.817225		C1d	0.550592	-0.461412
Alkbh5	0.384317	0.666359		Amer2	0.235433	0.987226		Anxa11	0.447149	-0.0528813		Ap5s1	0.550787	0.852793		Armc5	0.434542	-0.396181		C1galt1	0.284095	0.0324992
Alkbh6	0.261035	0.599466		Amfr	0.384321	0.690764		Anxa2	0.169661	0.857539		Ap5z1	0.467095	-0.477164		Armc6	0.216273	0.320313		C1galt1c1	0.668387	0.57833
Alkbh7	0.383132	0.386331		Amh	0.512011	0.71143		Anxa3	0.520057	-0.736515		Apaf1	0.315941	0.342011		Armc7	0.219745	-0.214766		C1qa	0.276825	-0.716704
Alkbh8	0.0861181	0.903788		Amigo1	0.140196	0.620188		Anxa4	0.478282	0.71417		Apba1	0.378479	-0.625023		Armc8	0.591318	-0.288214		C1qb	0.965692	-0.223609
Alms1	0.0424875	0.988841		Amigo2	0.710003	0.643116		Anxa5	0.230742	0.844498		Apba3	0.252959	0.452447		Armcx2	0.282578	-0.235697		C1qbp	0.665719	0.281389
Alox12	0.120983	0.522104		Amigo3	0.593828	-0.0658629		Anxa6	0.167266	0.733185		Apbb1ip	0.503645	0.817441		Armcx3	0.695328	-0.866903		C1qc	0.647247	-0.0231653
Alox15	0.832786	0.89708		Ammecr1	0.705766	0.962327		Anxa7	0.687866	0.763618		Apbb2	0.759661	0.091215		Armcx5	0.618125	-0.139362		C3	0.274526	0.697354
Alox5	0.541632	0.716957		Ammecr1l	0.984667	-0.264522		Anxa9	0.744384	0.87177		Apc	0.448421	0.481581		Armt1	0.46527	-0.269669		C330007P06Rik	0.70712	-0.330197
Alox5ap	0.0155031	0.94862		Amn	0.22436	-0.443108		Aoah	0.291109	0.841311		Apeh	0.704558	0.575061		Arnt	0.96498	0.242606		C3ar1	0.890979	0.96616
Aloxe3	0.405709	-0.315757		Amn1	0.915212	-0.449498		Aoc2	0.268105	-0.961868		Apex1	0.145214	0.877073		Arntl	0.17291	-0.0331844		C5ar1	0.451864	0.417788
Alpk1	0.344081	0.472822		Amot	0.22561	0.732155		Ap1ar	0.0665604	0.874357		Apex2	0.729703	0.92316		Arpc1a	0.495235	-0.128088		C77080	0.263508	-0.21712
Alpk2	0.413735	0.944882		Amotl1	0.163946	0.540579		Ap1b1	0.162101	0.848798		Aph1a	0.225513	0.720925		Arpc1b	0.167505	0.681386		C87436	0.266305	-0.384778
Alpl	0.0354499	0.986578		Amotl2	0.115434	0.802317		Ap1g1	0.407853	0.202325		Aph1b	0.39548	-0.280226		Arpc2	0.579751	-0.372383		C9orf72	0.371339	-0.337813
Als2	0.159988	0.869476		Ampd2	0.22041	0.84212		Ap1g2	0.469445	0.795051		Aph1c	0.702387	0.826585		Arpc3	0.310488	0.540567		CAAA01118383.1	0.77561	0.600985
Als2cl	0.0828285	0.970734		Ampd3	0.288453	0.975094		Ap1m1	0.169003	0.742356		Api5	0.564513	-0.698057		Arpc4	0.227147	0.447243		Cab39	0.558725	0.634716
Als2cr12	0.427881	-0.278795		Amt	0.869748	0.852486		Ap1s1	0.09515	0.908577		Apip	0.341863	0.83596		Arpc5	0.567352	-0.142156		Cab39l	0.585283	-0.311292
Alx4	0.549535	0.970057		Amz1	0.925909	0.963947		Ap1s2	0.170343	0.903641		Aplf	0.477805	0.337664		Arpc5l	0.0621958	0.822572		Cabin1	0.168987	0.654594
Alyref	0.215754	0.915824		Amz2	0.433079	0.907182		Ap1s3	0.642641	0.785573		Apln	0.135775	0.504693		Arpin	0.42753	0.607324		Cables2	0.33802	-0.574054
Alyref2	0.465546	0.668747		Anapc1	0.323527	0.580364		Ap2a1	0.0745465	0.939796		Aplnr	0.565447	0.11238		Arpp19	0.814433	0.179394		Cacfd1	0.574645	0.00852902
Amacr	0.501346	0.838291		Anapc10	0.82167	-0.247679		Ap2a2	0.388896	0.761133		Aplp1	0.436452	0.554443		Arrb1	0.0777212	0.933053		Cacna1b	0.978647	0.463487
Ambp	0.0678675	0.911034		Anapc11	0.15922	0.896486		Ap2b1	0.549562	-0.0577989		Aplp2	0.619509	0.74195		Arrb2	0.864287	0.607895		Cacnb4	0.476525	0.0902362
Ambra1	0.628363	-0.0998829		Anapc13	0.664365	0.692229		Ap2m1	0.160286	0.8872		Apmap	0.676038	-0.13067		Arrdc1	0.350312	0.524402		Cactin	0.383055	0.42481
Amd1	0.0793908	0.964588		Anapc15	0.720844	0.675577		Ap2s1	0.604782	0.114974		Apoa2	0.147489	-0.446262		Arrdc2	0.530859	0.355977		Cacul1	0.364043	-0.144561
Amd2	0.392818	0.168379		Anapc16	0.135058	0.7497		Ap3b1	0.390848	0.16242		Apobec1	0.895439	0.937709		Arrdc3	0.545428	0.827357		Cacybp	0.850503	0.750863
Amdhd2	0.0125044	0.99465		Anapc2	0.26679	0.8617		Ap3d1	0.193845	0.705182		Apobec3	0.844699	0.815159		Arrdc4	0.433215	0.769321		Cadm1	0.386695	0.360033
Amelx	0.142274	-0.122945		Anapc4	0.155868	0.863046		Ap3m1	0.520095	-0.703736		Apobr	0.386068	-0.0941509		Arsa	0.484113	0.319185		Calcrl	0.409963	0.755744
Amer1	0.386472	0.48515		Anapc5	0.295512	0.807652		Ap3m2	0.285534	0.70867		Apoc1	0.725667	0.0312033		Arsb	0.856246	0.660673		Cald1	0.428929	0.553257
Amer2	0.0405541	0.987226		Anapc7	0.111363	0.885536		Ap3s1	0.502577	0.545142		Apoc4	0.184882	-0.299239		Arsg	0.306126	0.460865		Calhm6	0.567862	0.614561
Amfr	0.403785	0.73352		Ang	0.41535	0.726018		Ap3s2	0.341914	0.49124		Apoe	0.991635	0.524122		Arsk	0.830152	0.366274		Calm1	0.45793	-0.0328107
Amh	0.792948	0.413088		Angel1	0.293369	0.133714		Ap4b1	0.38071	0.405256		Apol7c	0.923302	0.720142		Arv1	0.621125	0.640491		Calm2	0.548595	0.465204
Amigo1	0.212942	0.612934		Angel2	0.127012	0.958305		Ap4e1	0.606978	0.698625		Apol9a	0.462048	0.909895		As3mt	0.74988	0.545125		Calm3	0.637042	0.806841
Amigo2	0.170668	0.906075		Angpt1	0.411388	0.946895		Ap4m1	0.274707	0.936217		Apol9b	0.194246	0.702547		Asah1	0.105651	0.827094		Calr	0.853058	-0.0821349
Amigo3	0.467748	0.112873		Angpt2	0.921838	0.822628		Ap4s1	0.670879	0.0889269		Apom	0.160685	-0.527585		Asap1	0.142187	0.821386		Calu	0.686778	-0.0250979
Ammecr1	0.195564	0.993282		Angptl2	0.0191345	0.98953		Ap5b1	0.166926	0.800722		Apoo	0.963824	0.256772		Asap2	0.962208	0.414099		Camk1	0.517338	0.269637
Ammecr1l	0.90124	0.00264335		Angptl3	0.802773	0.131958		Ap5m1	0.435017	0.466316		Apoo-ps	0.895567	0.0605086		Asb1	0.462705	0.250362		Camk1d	0.7055	0.757652
Amn	0.684244	0.555442		Angptl4	0.681943	0.872307		Ap5s1	0.340982	0.971176		Apool	0.690664	0.585625		Asb13	0.549142	-0.436884		Camk2d	0.761792	0.86903
Amn1	0.816162	-0.30551		Angptl6	0.154667	0.786505		Ap5z1	0.411557	0.333386		Apopt1	0.200965	0.695891		Asb3	0.684782	-0.28264		Camp	0.939751	0.60481
Amot	0.108481	0.81732		Ank	0.310746	0.919251		Apaf1	0.187544	0.758422		App	0.0539259	0.86788		Asb4	0.200923	-0.0538166		Camsap1	0.382908	0.149487
Amotl1	0.187169	0.804041		Ank1	0.193545	-0.348781		Apba1	0.167778	0.736057		Appbp2	0.494416	0.368508		Asb6	0.622014	0.137685		Camta1	0.749349	0.229856
Amotl2	0.0717571	0.900431		Ank2	0.332523	0.327165		Apba3	0.307089	0.858263		Appl1	0.501281	0.983136		Asb7	0.748393	0.648996		Camta2	0.471248	0.0977584
Ampd2	0.420244	0.753838		Ank3	0.598366	0.804969		Apbb1ip	0.425119	0.757282		Appl2	0.900343	0.850314		Asb8	0.39196	-0.745072		Cand1	0.257159	-0.272717
Ampd3	0.327123	0.973695		Ankfy1	0.715797	-0.0824012		Apbb2	0.513049	-0.0460291		Aprt	0.0716615	0.91928		Ascc1	0.287179	0.317338		Cant1	0.303747	0.40419
Amt	0.956506	0.568093		Ankhd1	0.0339197	0.95321		Apc	0.522829	0.454871		Aptx	0.915262	-0.0366789		Ascc2	0.331116	0.00745771		Canx	0.980006	0.0939153
Amy1	0.342142	0.363842		Ankib1	0.411557	0.369801		Apeh	0.249884	0.745022		Aqp1	0.885306	0.650271		Ascc3	0.493496	-0.0739676		Cap1	0.591146	0.498851
Amz1	0.728185	0.98825		Ankle1	0.0153588	0.963871		Apex1	0.0870302	0.858086		Aqp11	0.693953	0.125613		Asf1a	0.795211	-0.367417		Capg	0.575976	0.820151
Amz2	0.232577	0.923671		Ankle2	0.287526	0.754789		Apex2	0.192352	0.722038		Aqp3	0.284573	0.890284		Asf1b	0.562632	0.456934		Capn1	0.615178	-0.352226
Anapc1	0.230684	0.782623		Ankmy2	0.124141	0.980062		Aph1a	0.428982	0.443491		Aqp9	0.190686	0.93125		Ash1l	0.554519	0.239496		Capn2	0.618959	0.531286
Anapc10	0.757723	0.0668759		Ankra2	0.31713	0.778704		Aph1b	0.462301	-0.729562		Aqr	0.156228	0.699134		Ash2l	0.682244	-0.125875		Capns1	0.593058	0.416483
Anapc11	0.193347	0.883577		Ankrd1	0.164462	0.903782		Aph1c	0.471218	0.975021		Araf	0.450622	0.954122		Asl	0.692578	-0.618919		Caprin1	0.519035	-0.281119
Anapc13	0.784695	0.750743		Ankrd10	0.23007	0.988816		Api5	0.520779	-0.624718		Arap1	0.314263	0.436727		Asna1	0.439186	-0.139398		Capza1	0.310972	0.469499
Anapc15	0.829945	0.561953		Ankrd11	0.558687	0.0847381		Apip	0.444382	0.0219292		Arap2	0.819454	0.774415		Asns	0.992892	0.718711		Capza2	0.0967749	0.818192
Anapc15-ps	0.365828	-0.678168		Ankrd12	0.0299101	0.97309		Aplf	0.732131	0.902252		Arap3	0.231019	0.0336089		Asnsd1	0.288279	0.761866		Capzb	0.909179	-0.198383
Anapc16	0.140841	0.73643		Ankrd13a	0.297523	0.654713		Apln	0.27287	0.999742		Arc	0.206851	0.303002		Asph	0.767501	0.290533		Car13	0.483074	-0.291274
Anapc2	0.154345	0.914829		Ankrd13b	0.0453777	0.957579		Aplp1	0.218893	0.0595587		Arcn1	0.631558	0.0459666		Aspscr1	0.742535	0.796959		Car2	0.322101	0.184263
Anapc4	0.311607	0.633758		Ankrd13c	0.548245	-0.051049		Aplp2	0.668665	0.810131		Areg	0.181561	0.895779		Asrgl1	0.45618	0.267104		Card11	0.485742	0.266817
Anapc5	0.305733	0.763599		Ankrd13d	0.883815	0.892298		Apmap	0.795012	0.697782		Arel1	0.0889699	0.827339		Ass1	0.296181	0.859813		Card19	0.871801	0.407177
Anapc7	0.195377	0.871202		Ankrd16	0.199157	0.80563		Apoa2	0.187731	-0.446262		Arf1	0.582683	-0.56054		Aste1	0.55943	0.519484		Card9	0.422993	0.327496
Ang	0.0953024	0.882584		Ankrd17	0.146521	0.869433		Apobec1	0.915746	0.997297		Arf2	0.674039	0.922114		Asxl1	0.212161	0.886263		Carhsp1	0.886762	0.326694
Angel1	0.0742148	0.851792		Ankrd22	0.564936	0.0546018		Apobec3	0.622138	0.956937		Arf3	0.942283	-0.607691		Asxl2	0.445527	0.852146		Cars	0.206117	-0.688623
Angel2	0.0410284	0.98759		Ankrd23	0.478274	0.712258		Apobr	0.0613668	0.933089		Arf4	0.73339	0.862232		Atad1	0.583367	-0.0363965		Cask	0.313343	-0.0427255
Angpt1	0.640765	0.913885		Ankrd24	0.0948046	0.833919		Apoc1	0.950853	0.32926		Arf5	0.780801	0.0080049		Atad2	0.278686	0.404422		Casp1	0.248859	0.641996
Angpt2	0.800073	0.789174		Ankrd26	0.504924	0.923939		Apod	0.748159	0.101484		Arf6	0.66642	0.00399011		Atad2b	0.290656	-0.417165		Casp2	0.251712	-0.5259
Angpt4	0.0633005	0.589645		Ankrd27	0.519751	-0.151488		Apoe	0.958461	-0.476457		Arfgap1	0.738094	0.628109		Atad3a	0.276057	0.642528		Casp4	0.948609	0.462527
Angptl2	0.0449898	0.981601		Ankrd28	0.30029	0.571369		Apoh	5.88435e-05	1		Arfgap2	0.73428	0.360674		Atat1	0.831672	-0.83978		Casp8	0.317558	-0.363163
Angptl3	0.49389	0.390497		Ankrd33b	0.1092	0.958177		Apol6	0.37394	0.951134		Arfgap3	0.314668	0.486752		Ate1	0.256637	-0.757075		Casp8ap2	0.738476	0.437644
Angptl4	0.61268	0.880646		Ankrd34a	0.0509287	0.552243		Apol7c	0.932404	0.879474		Arfgef1	0.692663	0.605358		Atf1	0.387116	0.0620611		Casp9	0.955638	0.688559
Angptl6	0.218431	0.711184		Ankrd35	0.226136	-0.144249		Apol8	0.200967	-0.298922		Arfgef2	0.214602	0.498081		Atf2	0.600645	-0.304017		Cast	0.402479	-0.195193
Ank	0.188484	0.959251		Ankrd37	0.0184164	0.983759		Apol9a	0.484487	0.909895		Arfgef3	0.160748	0.663555		Atf3	0.547256	-0.648569		Castor1	0.448987	0.0356986
Ank1	0.129109	0.664432		Ankrd39	0.108107	0.838391		Apol9b	0.375367	0.904076		Arfip1	0.44197	0.488312		Atf4	0.670068	0.545774		Cat	0.846067	0.672405
Ank2	0.268471	0.719905		Ankrd40	0.420726	0.786023		Apoo	0.961067	0.420094		Arfip2	0.732601	0.641052		Atf5	0.904108	-0.151206		Cav1	0.949721	0.654578
Ank3	0.925173	0.823049		Ankrd42	0.0407345	-0.0818942		Apoo-ps	0.603831	-0.505392		Arfrp1	0.27613	0.639645		Atf6	0.274242	-0.00353782		Cav2	0.908825	0.106573
Ankdd1a	0.0855166	-0.140562		Ankrd44	0.486809	0.698022		Apool	0.577877	0.136085		Arg1	0.761417	0.991885		Atf6b	0.286112	-0.395783		Cbfa2t2	0.294857	-0.675517
Ankfy1	0.769627	-0.34157		Ankrd46	0.37572	0.790091		Apopt1	0.0758571	0.855303		Arg2	0.341521	0.880627		Atf7	0.541301	0.395835		Cbfb	0.635227	-0.162477
Ankhd1	0.157623	0.860353		Ankrd49	0.954438	0.718543		App	0.043859	0.913547		Arglu1	0.0968924	0.884574		Atf7ip	0.415045	0.783795		Cbl	0.940568	0.42114
Ankib1	0.488292	0.332633		Ankrd50	0.453976	0.558229		Appbp2	0.419129	0.273787		Arhgap1	0.259103	0.421242		Atg10	0.781697	-0.29185		Cblb	0.652947	0.671308
Ankle1	0.141614	0.837299		Ankrd52	0.632722	0.0807065		Appl1	0.579356	0.979873		Arhgap10	0.390906	0.644327		Atg101	0.337586	0.348263		Cbll1	0.597661	0.421702
Ankle2	0.172924	0.849242		Ankrd54	0.46908	0.935501		Appl2	0.749442	0.964121		Arhgap11a	0.567355	0.306595		Atg12	0.75206	0.170695		Cbr1	0.216693	-0.634919
Ankmy1	0.0683058	0.832366		Ankrd55	0.470209	0.807551		Aprt	0.0595325	0.937702		Arhgap12	0.742682	0.793699		Atg13	0.490398	0.439335		Cbr3	0.592682	0.412946
Ankmy2	0.585652	0.986683		Ankrd6	0.973862	0.435327		Aptx	0.879584	0.00791309		Arhgap15	0.117494	0.908865		Atg14	0.694029	0.321662		Cbx1	0.788116	0.148314
Ankra2	0.317676	0.718206		Ankrd61	0.179568	-0.632058		Aqp1	0.912387	0.650271		Arhgap17	0.403602	-0.132027		Atg16l1	0.827174	0.61646		Cc2d1a	0.937045	0.672814
Ankrd1	0.986211	0.987221		Ankrd63	0.0735043	0.407384		Aqp11	0.51842	0.438573		Arhgap18	0.600609	0.978735		Atg16l2	0.623298	0.428588		Cc2d1b	0.416571	0.429169
Ankrd10	0.331091	0.973823		Ankrd66	0.417467	0.618145		Aqp3	0.633232	0.671787		Arhgap19	0.845867	0.980858		Atg2a	0.443522	0.234749		Ccar1	0.381319	0.220263
Ankrd11	0.584706	0.121812		Ankrd9	0.515268	0.738883		Aqp9	0.457453	0.852158		Arhgap21	0.320684	0.449364		Atg2b	0.25221	0.667758		Ccdc107	0.423563	-0.754716
Ankrd12	0.0540468	0.953599		Anks1	0.365786	0.484689		Aqr	0.504033	0.0236597		Arhgap22	0.814908	0.160982		Atg3	0.0749964	0.836097		Ccdc115	0.319713	0.223833
Ankrd13a	0.38676	0.596364		Anks1b	0.000106393	1		Araf	0.839333	0.792779		Arhgap23	0.48156	0.473383		Atg4a	0.943367	0.142798		Ccdc117	0.379471	0.410298
Ankrd13b	0.0141262	0.989011		Anks3	0.741209	0.907358		Arap1	0.563487	-0.459104		Arhgap24	0.760044	0.66837		Atg4b	0.604744	0.250288		Ccdc12	0.343173	0.31733
Ankrd13c	0.407429	0.499962		Anks6	0.0362416	0.803672		Arap2	0.633169	0.839689		Arhgap25	0.679029	0.980702		Atg4c	0.470243	0.879301		Ccdc124	0.769279	0.182593
Ankrd13d	0.719898	0.981092		Ankzf1	0.526143	0.53165		Arap3	0.0922555	0.69615		Arhgap26	0.241932	0.722485		Atg4d	0.848541	-0.209665		Ccdc127	0.846377	0.542736
Ankrd16	0.119974	0.831909		Anln	0.392477	0.680847		Arc	0.590036	0.0588034		Arhgap27	0.45999	0.929839		Atg5	0.886805	0.461569		Ccdc134	0.854382	0.504105
Ankrd17	0.155456	0.85867		Ano10	0.15678	0.854987		Arcn1	0.573917	-0.543551		Arhgap28	0.45642	0.826084		Atg7	0.358315	0.686804		Ccdc163	0.974415	0.321697
Ankrd22	0.526859	0.230946		Ano6	0.57827	-0.18781		Areg	0.633919	0.738229		Arhgap30	0.258937	0.976637		Atic	0.666349	0.145004		Ccdc174	0.356772	-0.381285
Ankrd23	0.0816786	-0.386449		Ano7	0.471033	-0.261633		Arel1	0.295316	0.512056		Arhgap31	0.21669	0.615104		Atl2	0.668743	-0.180867		Ccdc186	0.668936	-0.029505
Ankrd24	0.0349252	0.912675		Ano8	0.309624	0.770518		Arf1	0.521189	-0.306598		Arhgap35	0.319792	0.719255		Atl3	0.165885	0.287946		Ccdc191	0.510215	0.0895257
Ankrd26	0.913826	0.954676		Anp32a	0.378984	0.749704		Arf2	0.478082	0.914598		Arhgap39	0.924329	0.813776		Atm	0.36297	-0.0451622		Ccdc25	0.642012	0.339992
Ankrd27	0.487024	0.215967		Anp32b	0.00489764	0.973534		Arf3	0.914082	-0.525703		Arhgap4	0.238303	0.575684		Atmin	0.392084	-0.231083		Ccdc28a	0.506078	0.0662432
Ankrd28	0.183436	0.84283		Anp32e	0.38627	0.0509744		Arf4	0.81748	0.831798		Arhgap45	0.97897	0.936596		Atn1	0.961481	0.172245		Ccdc28b	0.209782	-0.522752
Ankrd29	0.0944572	0.816941		Anpep	0.136127	0.898925		Arf5	0.838953	0.319309		Arhgap5	0.265039	0.645965		Atox1	0.514997	0.449483		Ccdc32	0.460488	0.359268
Ankrd33b	0.00259113	0.996463		Antxr1	0.134068	0.700191		Arf6	0.346742	0.922871		Arhgap6	0.88994	0.675034		Atp10a	0.295047	0.405989		Ccdc34	0.506305	0.160631
Ankrd34a	0.0603368	0.783712		Antxr2	0.227011	0.835068		Arfgap1	0.542133	-0.145262		Arhgap8	0.492077	0.720079		Atp11a	0.301224	0.654291		Ccdc43	0.532567	-0.614834
Ankrd35	0.423865	-0.17874		Anxa1	0.423593	0.940056		Arfgap2	0.511983	-0.187308		Arhgap9	0.923166	0.950378		Atp11b	0.918382	0.692441		Ccdc50	0.592717	0.335262
Ankrd37	0.0125089	0.978026		Anxa11	0.619482	-0.0241588		Arfgap3	0.215873	0.760332		Arhgdia	0.261331	0.554215		Atp11c	0.609988	-0.0882015		Ccdc51	0.769695	0.7549
Ankrd39	0.385405	0.666461		Anxa2	0.0681021	0.945293		Arfgef1	0.432452	0.813244		Arhgdib	0.0572804	0.959071		Atp13a1	0.400603	0.105118		Ccdc59	0.513863	-0.692488
Ankrd40	0.428743	0.766232		Anxa3	0.537103	-0.738564		Arfgef2	0.111173	0.829986		Arhgef1	0.234238	0.627509		Atp13a2	0.21281	0.832422		Ccdc6	0.257189	-0.305391
Ankrd42	0.0931424	-0.263107		Anxa4	0.534043	0.652734		Arfgef3	0.0553167	0.944171		Arhgef10l	0.423149	0.870128		Atp13a3	0.236969	0.444544		Ccdc66	0.909018	0.473201
Ankrd44	0.430394	0.776919		Anxa5	0.16977	0.852587		Arfip1	0.273748	0.644126		Arhgef11	0.221047	0.540461		Atp1a1	0.342247	-0.537612		Ccdc69	0.737373	0.400095
Ankrd46	0.225111	0.915597		Anxa6	0.108182	0.893756		Arfip2	0.683539	0.757554		Arhgef12	0.222247	0.870116		Atp1a3	0.0388056	0.735002		Ccdc71	0.317772	-0.490472
Ankrd49	0.444279	0.876703		Anxa7	0.664989	0.654794		Arfrp1	0.324927	0.802852		Arhgef15	0.191325	-0.376415		Atp1b3	0.111065	0.819442		Ccdc71l	0.426047	-0.151396
Ankrd50	0.439825	0.593934		Anxa9	0.734018	0.757187		Arg1	0.373795	0.994675		Arhgef18	0.558106	0.607749		Atp23	0.358325	0.485816		Ccdc78	0.132576	-0.571746
Ankrd52	0.561821	0.462861		Aoah	0.189742	0.875773		Arg2	0.313097	0.941841		Arhgef2	0.374919	-0.0395258		Atp2a2	0.169758	0.305364		Ccdc86	0.840207	0.369191
Ankrd54	0.516242	0.778092		Aoc2	0.950893	0.0797207		Arglu1	0.5218	0.535468		Arhgef25	0.882061	0.799506		Atp2a3	0.182159	-0.647219		Ccdc88a	0.244185	-0.668822
Ankrd55	0.720704	0.798		Aox2	0.142667	-0.499459		Arhgap1	0.322376	0.378881		Arhgef28	0.219434	-0.468815		Atp2b1	0.71217	0.658233		Ccdc88b	0.34481	-0.724478
Ankrd61	0.209631	-0.211051		Ap1ar	0.176729	0.663476		Arhgap10	0.209713	0.802152		Arhgef3	0.699662	0.937172		Atp2c1	0.871893	0.494738		Ccdc9	0.344649	-0.321611
Ankrd63	0.0184552	0.793578		Ap1b1	0.183428	0.80313		Arhgap11a	0.569676	0.201314		Arhgef37	0.0400956	0.782984		Atp5a1	0.469778	0.228029		Ccdc90b	0.639084	0.812534
Ankrd66	0.945251	-0.389771		Ap1g1	0.493578	-0.0199158		Arhgap12	0.59073	0.773447		Arhgef39	0.676617	0.720154		Atp5b	0.38493	-0.792363		Ccdc91	0.584203	0.506566
Ankrd9	0.744042	0.794157		Ap1g2	0.415468	0.442175		Arhgap15	0.399702	0.821456		Arhgef4	0.786305	0.709152		Atp5c1	0.12924	0.661123		Ccdc93	0.220973	0.0429339
Anks1	0.345334	0.45573		Ap1m1	0.0202565	0.974761		Arhgap17	0.494465	-0.373005		Arhgef40	0.38868	0.0578026		Atp5d	0.462528	0.00286148		Ccdc97	0.600421	0.0564618
Anks1b	0.281534	1		Ap1m2	0.703826	0.740076		Arhgap18	0.370836	0.97439		Arhgef6	0.993238	0.941955		Atp5e	0.570616	0.741683		Ccl12	0.911418	0.742272
Anks3	0.997525	0.873938		Ap1s1	0.244779	0.718178		Arhgap19	0.81662	0.981865		Arhgef7	0.182618	0.63225		Atp5f1	0.386473	0.348617		Ccl17	0.369609	0.53159
Anks6	0.0470238	0.854069		Ap1s2	0.152689	0.90851		Arhgap21	0.349419	0.451576		Arid1a	0.501219	-0.624371		Atp5g1	0.0434155	0.969048		Ccl2	0.207737	0.962302
Ankzf1	0.566731	0.629775		Ap1s3	0.897861	0.903306		Arhgap22	0.23039	0.810499		Arid1b	0.370821	0.905607		Atp5g2	0.38844	0.957531		Ccl22	0.547004	0.816104
Anln	0.170052	0.733396		Ap2a1	0.148236	0.871876		Arhgap23	0.482785	0.672584		Arid2	0.492389	0.245164		Atp5g3	0.514511	-0.131149		Ccl27a	0.160403	-0.416317
Ano10	0.0823495	0.936383		Ap2a2	0.346394	0.841486		Arhgap24	0.865096	0.914476		Arid3a	0.402085	0.223201		Atp5h	0.76752	0.237504		Ccl3	0.167877	0.995925
Ano6	0.596311	-0.165056		Ap2b1	0.655378	-0.646468		Arhgap25	0.915714	0.986338		Arid3b	0.91214	0.41044		Atp5j	0.381956	0.660173		Ccl4	0.215702	0.998089
Ano7	0.543471	0.388552		Ap2m1	0.187976	0.938094		Arhgap26	0.165414	0.943878		Arid4a	0.932082	0.665744		Atp5j2	0.311229	0.661224		Ccl5	0.193736	0.978568
Ano8	0.342437	0.698415		Ap2s1	0.548128	0.336514		Arhgap27	0.274257	0.888401		Arid4b	0.770591	0.693203		Atp5k	0.799305	0.116215		Ccl6	0.59436	0.65557
Anp32a	0.282168	0.726062		Ap3b1	0.442571	0.236569		Arhgap28	0.208002	0.633456		Arid5a	0.897721	0.863564		Atp5l	0.842727	-0.43354		Ccl7	0.707779	0.581085
Anp32b	0.00439745	0.968934		Ap3d1	0.141893	0.866736		Arhgap29	0.530049	0.59185		Arid5b	0.174107	0.707745		Atp5mpl	0.305371	0.630949		Ccl9	0.404911	0.698469
Anp32e	0.239039	0.564092		Ap3m1	0.59308	-0.676163		Arhgap30	0.146062	0.952913		Arih1	0.182754	0.667437		Atp5o	0.159219	0.777581		Ccm2	0.456893	0.493701
Anpep	0.119403	0.896436		Ap3m2	0.185086	0.784498		Arhgap31	0.19279	0.779874		Arih2	0.110739	0.816624		Atp6ap1	0.301161	0.223552		Ccnc	0.483972	-0.285405
Antxr1	0.112224	0.614843		Ap3s1	0.551491	0.40863		Arhgap32	0.0911176	-0.474147		Arl1	0.470245	0.138784		Atp6ap2	0.861324	0.607272		Ccnd2	0.246272	0.490668
Antxr2	0.179244	0.882501		Ap3s2	0.191634	0.840244		Arhgap35	0.123446	0.808541		Arl10	0.592275	0.331475		Atp6v0a1	0.266449	0.642185		Ccnd3	0.572565	0.735962
Anxa1	0.27526	0.96383		Ap4b1	0.159544	0.768731		Arhgap39	0.974863	0.925751		Arl11	0.384148	0.939079		Atp6v0a2	0.587288	-0.127841		Ccndbp1	0.474744	0.192429
Anxa11	0.619866	-0.0978314		Ap4e1	0.601926	-0.304892		Arhgap4	0.387374	-0.0148536		Arl13b	0.203093	0.531407		Atp6v0b	0.466942	0.640403		Ccne1	0.671866	0.403534
Anxa2	0.0650153	0.948971		Ap4m1	0.751481	0.870991		Arhgap45	0.692871	0.964472		Arl14ep	0.67384	0.789368		Atp6v0c	0.170708	0.412984		Ccng1	0.141528	0.261593
Anxa3	0.519499	-0.620754		Ap4s1	0.291663	0.81975		Arhgap5	0.469618	0.513975		Arl15	0.721349	0.310421		Atp6v0d1	0.020398	0.97336		Ccng2	0.442283	0.0820742
Anxa4	0.538464	0.58608		Ap5b1	0.078677	0.912199		Arhgap6	0.519079	0.76397		Arl16	0.915024	0.105745		Atp6v0d2	0.830954	0.799458		Ccnh	0.629208	0.42087
Anxa5	0.176518	0.822878		Ap5m1	0.292725	0.773014		Arhgap8	0.773892	0.428		Arl2	0.355663	0.491585		Atp6v0e	0.686559	0.765549		Ccni	0.695895	0.681152
Anxa6	0.169772	0.860801		Ap5s1	0.0864366	0.975232		Arhgap9	0.618527	0.974096		Arl2bp	0.477393	0.835326		Atp6v1a	0.433119	0.780894		Ccnl1	0.682374	0.0710995
Anxa7	0.592655	0.755702		Ap5z1	0.186387	0.790469		Arhgdia	0.197438	0.790676		Arl3	0.358244	0.333753		Atp6v1b2	0.191578	0.824094		Ccnl2	0.713407	0.132654
Anxa9	0.995452	0.882128		Apaf1	0.360998	0.798391		Arhgdib	0.00804593	0.982489		Arl4a	0.168058	0.789094		Atp6v1c1	0.267863	0.856467		Ccnq	0.269093	-0.624549
Aoah	0.0902167	0.933698		Apba1	0.208389	0.827222		Arhgef1	0.275437	0.832862		Arl4c	0.373932	0.954879		Atp6v1d	0.0549055	0.829326		Ccnt1	0.220463	0.424811
Aoc2	0.854859	0.47771		Apba3	0.22983	0.954275		Arhgef10	0.688947	0.542352		Arl5a	0.103104	0.986507		Atp6v1e1	0.0446518	0.860689		Ccnt2	0.703859	-0.339521
Aox1	0.294614	0.0819793		Apbb1ip	0.406956	0.749401		Arhgef10l	0.425531	0.674595		Arl5b	0.573094	-0.600474		Atp6v1f	0.886634	0.284295		Ccny	0.446743	0.178532
Aox2	0.254238	0.0483175		Apbb2	0.524298	0.16331		Arhgef11	0.0815005	0.887937		Arl5c	0.394565	0.750911		Atp6v1g1	0.828942	0.712874		Ccpg1	0.263312	-0.360762
Ap1ar	0.0867633	0.858259		Apc	0.344255	0.632285		Arhgef12	0.346019	0.75565		Arl6	0.761791	0.232338		Atp6v1g2	0.341063	-0.333288		Ccr1	0.890706	0.434746
Ap1b1	0.110203	0.899526		Apc2	0.0261254	0.89729		Arhgef15	0.210028	-0.376415		Arl6ip1	0.270084	0.671321		Atp6v1h	0.0930804	0.667232		Ccr2	0.280356	0.689519
Ap1g1	0.498748	0.161766		Apeh	0.340861	0.624576		Arhgef17	0.181552	0.424306		Arl6ip4	0.284708	0.48778		Atp7a	0.0301359	0.892158		Ccr5	0.102527	0.273985
Ap1g2	0.309218	0.78162		Apex1	0.0426082	0.923298		Arhgef18	0.248829	-0.0424696		Arl6ip5	0.750421	0.84717		Atp8a1	0.546546	0.0809046		Ccr7	0.181403	-0.860846
Ap1m1	0.15718	0.904174		Apex2	0.522676	0.70678		Arhgef2	0.367068	0.323579		Arl6ip6	0.623781	-0.0696841		Atp8b4	0.319422	0.179156		Ccrl2	0.222528	0.984937
Ap1m2	0.860245	0.160094		Aph1a	0.400751	0.498935		Arhgef3	0.747415	0.885512		Arl8a	0.702762	0.167347		Atp9b	0.618577	0.121008		Cct2	0.677582	0.250566
Ap1s1	0.251751	0.665607		Aph1b	0.535437	-0.735203		Arhgef33	0.236902	-0.577739		Arl8b	0.313857	0.9762		Atpaf1	0.208527	0.482622		Cct3	0.878148	0.0141195
Ap1s2	0.111676	0.969681		Aph1c	0.48558	0.978547		Arhgef39	0.965311	-0.087688		Armc1	0.609142	0.670944		Atpaf2	0.913278	-0.0111078		Cct4	0.62692	-0.156513
Ap1s3	0.989244	0.815547		Api5	0.588996	-0.524773		Arhgef4	0.563727	0.400452		Armc10	0.504923	0.864793		Atpif1	0.576333	0.828725		Cct5	0.689262	-0.176491
Ap2a1	0.0708247	0.916868		Apip	0.356847	0.419902		Arhgef40	0.579516	0.153714		Armc2	0.419686	0.927859		Atr	0.617514	-0.379563		Cct7	0.643304	0.114761
Ap2a2	0.349017	0.888791		Aplf	0.775012	0.935115		Arhgef6	0.918388	0.940838		Armc3	0.758967	0.409212		Atraid	0.73646	0.30329		Cct8	0.896293	0.541529
Ap2b1	0.736168	-0.723172		Apln	0.292667	0.989277		Arhgef7	0.332182	0.300438		Armc5	0.193065	0.607167		Atrn	0.445566	0.819308		Cd14	0.742001	0.873448
Ap2m1	0.207061	0.95705		Aplnr	0.487351	0.0360303		Arid1a	0.554802	-0.101576		Armc6	0.371492	-0.266073		Atrnl1	0.525287	-0.19131		Cd151	0.186225	0.216026
Ap2s1	0.564998	0.321975		Aplp1	0.257321	0.630719		Arid1b	0.387306	0.843597		Armc7	0.17987	0.601693		Atrx	0.676983	0.790955		Cd164	0.671748	0.152725
Ap3b1	0.481812	0.311414		Aplp2	0.576295	0.752463		Arid2	0.533361	0.120437		Armc8	0.785308	-0.0214912		Atxn1	0.762456	0.417826		Cd180	0.231053	0.889347
Ap3d1	0.155944	0.889158		Apmap	0.71715	0.702265		Arid3a	0.254182	0.565491		Armc9	0.68606	0.478935		Atxn10	0.690612	0.437349		Cd200	0.0914938	0.366419
Ap3m1	0.567044	-0.111642		Apoa2	0.463328	-0.825234		Arid3b	0.594429	-0.223782		Armcx1	0.685536	0.164222		Atxn1l	0.670428	-0.206002		Cd200r1	0.0766874	0.968495
Ap3m2	0.334274	0.635311		Apobec1	0.984664	0.994458		Arid4a	0.946965	0.563004		Armcx3	0.901804	-0.0575415		Atxn2	0.473021	-0.439772		Cd200r4	0.738854	-0.586753
Ap3s1	0.57491	0.439419		Apobec3	0.367507	0.937671		Arid4b	0.996242	0.403115		Armcx4	0.20631	0.788903		Atxn2l	0.298146	-0.0289197		Cd22	0.270804	0.33408
Ap3s2	0.0413944	0.945001		Apobr	0.447001	0.709345		Arid5a	0.890427	0.784654		Armcx5	0.985697	0.24398		Atxn3	0.354765	0.416234		Cd24a	0.824617	0.27541
Ap4b1	0.0408223	0.914027		Apoc1	0.767975	0.17637		Arid5b	0.281309	0.801315		Armcx6	0.443976	-0.290395		Atxn7	0.864689	0.204933		Cd27	0.253628	0.907345
Ap4e1	0.349779	0.495821		Apoc4	0.879004	-0.114335		Arih1	0.127578	0.824207		Armh3	0.320265	0.0937982		Atxn7l1	0.743198	-0.232741		Cd274	0.724684	-0.0707209
Ap4m1	0.634144	0.887248		Apod	0.946942	0.262127		Arih2	0.330244	0.518556		Armt1	0.762323	0.664377		Atxn7l2	0.397758	-0.0381698		Cd276	0.332292	0.231841
Ap4s1	0.274578	0.862862		Apoe	0.808432	0.336549		Arl1	0.508739	-0.136158		Arnt	0.0493872	0.916378		Atxn7l3	0.403839	0.227977		Cd28	0.215716	0.579239
Ap5b1	0.138182	0.879782		Apoh	0.000217379	1		Arl10	0.93223	0.770069		Arnt2	0.326651	-0.475414		Atxn7l3b	0.670311	0.268029		Cd2ap	0.44281	0.326698
Ap5m1	0.0760711	0.916971		Apol10b	0.254387	0.0620802		Arl11	0.338026	0.966658		Arntl	0.724381	0.217823		AU022252	0.991625	0.27599		Cd2bp2	0.377294	0.178353
Ap5s1	0.0656574	0.977382		Apol6	0.0202415	0.951134		Arl13b	0.544822	0.829944		Arpc1a	0.321041	0.384262		AU040320	0.23967	-0.862746		Cd300a	0.268607	0.796814
Ap5z1	0.0268049	0.969897		Apol7c	0.708085	0.921824		Arl14ep	0.56738	-0.0193309		Arpc1b	0.181445	0.777532		AU041133	0.922531	0.486926		Cd300c2	0.997261	-0.597076
Apaf1	0.37253	0.819485		Apol8	0.512371	-0.374062		Arl15	0.94836	0.634099		Arpc2	0.533635	0.574357		Auh	0.692526	0.0916931		Cd300lb	0.292812	0.749332
Apba1	0.262589	0.699912		Apol9a	0.304997	0.869576		Arl16	0.64382	0.357108		Arpc3	0.511572	0.885872		Aup1	0.775355	0.821112		Cd300ld	0.207623	-0.56417
Apba3	0.305809	0.909971		Apol9b	0.542735	0.990088		Arl2	0.148558	0.706778		Arpc4	0.323308	0.662285		Aurkaip1	0.513924	-0.442593		Cd300lg	0.25166	-0.362505
Apbb1	0.164554	0.705353		Apold1	0.290662	0.812229		Arl2bp	0.218693	0.892764		Arpc5	0.0913935	0.844325		Aven	0.646285	0.534307		Cd302	0.819772	-0.230157
Apbb1ip	0.389233	0.797303		Apom	0.212793	-0.527585		Arl3	0.306543	0.784543		Arpc5l	0.0736106	0.837762		Avl9	0.301998	-0.675143		Cd33	0.899102	0.780784
Apbb2	0.505808	0.236558		Apon	0.00758268	1		Arl4a	0.321286	0.508636		Arpin	0.6162	-0.312002		Avpi1	0.59636	-0.514909		Cd36	0.928445	0.251618
Apc	0.312543	0.726407		Apoo	0.696948	0.0674391		Arl4c	0.6449	0.913932		Arpp19	0.890821	0.056281		AW011738	0.714774	0.816273		Cd37	0.958304	0.182798
Apc2	0.158066	-0.00382185		Apoo-ps	0.538141	0.271796		Arl4d	0.597043	0.241031		Arpp21	0.173934	-0.314166		AW146154	0.305467	-0.0229644		Cd40	0.24839	0.706473
Apeh	0.289396	0.691337		Apool	0.208622	0.70265		Arl5a	0.115758	0.951658		Arrb1	0.116765	0.958398		AW209491	0.308769	0.284528		Cd44	0.698222	0.748554
Apex1	0.0556391	0.912218		Apopt1	0.0213792	0.942453		Arl5b	0.609137	0.11189		Arrb2	0.721399	0.940821		AW549877	0.712138	-0.192029		Cd47	0.983904	-0.121505
Apex2	0.342085	0.523961		App	0.0965054	0.956625		Arl5c	0.111804	0.976739		Arrdc1	0.113385	0.859861		AW554918	0.282497	-0.623003		Cd48	0.863029	0.747471
Aph1a	0.475194	0.41443		Appbp2	0.534282	-0.248901		Arl6	0.736229	0.702685		Arrdc2	0.205956	0.929554		Axin1	0.230093	-0.674096		Cd52	0.726599	0.623695
Aph1b	0.555539	-0.908732		Appl1	0.552846	0.991796		Arl6ip1	0.174204	0.833767		Arrdc3	0.824913	0.84153		Axl	0.51422	0.853948		Cd53	0.166781	0.720522
Aph1c	0.647797	0.972357		Appl2	0.940835	0.98711		Arl6ip4	0.34356	0.560828		Arrdc4	0.433734	0.786279		Azi2	0.319065	0.793915		Cd63	0.179029	0.344085
Api5	0.604747	-0.423422		Aprt	0.0592964	0.963092		Arl6ip5	0.87883	0.801824		Arsa	0.20224	0.595804		Azin1	0.703132	0.223142		Cd68	0.953927	0.209007
Apip	0.365006	0.398224		Aptx	0.641437	0.438488		Arl6ip6	0.468712	0.448363		Arsb	0.57155	0.904338		B130006D01Rik	0.565038	0.222831		Cd69	0.402305	0.768593
Aplf	0.653647	0.947061		Aqp1	0.91214	0.839946		Arl8a	0.75242	0.267448		Arsg	0.186709	0.0885047		B230118H07Rik	0.623834	0.543789		Cd74	0.762146	-0.600986
Apln	0.264968	0.993767		Aqp11	0.54787	0.626049		Arl8b	0.359681	0.999051		Arsk	0.74485	0.773731		B230219D22Rik	0.898808	0.572415		Cd81	0.593946	0.396814
Aplnr	0.129523	0.217864		Aqp3	0.220178	0.977501		Arl9	0.236179	-0.290331		Art3	0.474219	-0.272476		B230307C23Rik	0.701404	0.201162		Cd83	0.569755	0.726185
Aplp1	0.158369	0.792944		Aqp9	0.349633	0.949529		Armc1	0.996649	0.520681		Artn	0.183452	0.546858		B2m	0.121114	0.899375		Cd84	0.734854	0.359973
Aplp2	0.565096	0.769184		Aqr	0.451207	0.176442		Armc10	0.961028	0.593061		Arv1	0.570456	0.891225		B3galnt1	0.394511	0.435348		Cd9	0.368931	-0.318494
Apmap	0.666601	0.668882		Ar	0.0387059	0.256645		Armc2	0.854958	0.764599		As3mt	0.30911	0.69283		B3galnt2	0.651046	-0.0369426		Cd93	0.907646	0.726777
Apoa2	0.794078	-0.678369		Araf	0.749414	0.861821		Armc3	0.727184	0.146184		Asah1	0.098982	0.920801		B3galt4	0.921384	0.499314		Cd99l2	0.583423	-0.0982498
Apobec1	0.628313	0.995112		Arap1	0.686816	-0.653736		Armc4	0.223588	-0.31562		Asah2	0.348546	0.11509		B3galt6	0.815651	-0.111641		Cdc123	0.788995	0.348909
Apobec3	0.843504	0.887555		Arap2	0.163637	0.922252		Armc5	0.613641	-0.0354625		Asap1	0.319276	0.786571		B3gat2	0.203455	-0.453051		Cdc16	0.711716	-0.386885
Apobec4	0.0784818	0.645983		Arap3	0.0919628	0.866313		Armc6	0.608811	0.387468		Asap2	0.369884	0.485443		B3gat3	0.525028	0.526725		Cdc23	0.847622	0.558365
Apobr	0.262349	0.930312		Arc	0.289431	-0.706979		Armc7	0.30739	0.66766		Asap3	0.189211	-0.0928586		B3glct	0.606496	-0.501586		Cdc26	0.297808	0.719938
Apoc1	0.639747	0.371095		Arcn1	0.629242	-0.419207		Armc8	0.780635	0.0288128		Asb1	0.565052	0.788391		B3gnt2	0.341033	0.127198		Cdc27	0.261981	-0.771579
Apoc4	0.752261	-0.417633		Areg	0.0202667	0.97851		Armc9	0.121022	0.295947		Asb13	0.855639	-0.169569		B3gnt3	0.166805	0.339388		Cdc34	0.61079	0.238005
Apod	0.963653	0.285792		Arel1	0.0460492	0.940607		Armcx1	0.499383	0.0209145		Asb3	0.332308	0.813955		B3gnt5	0.309733	-0.32004		Cdc37	0.735426	0.361911
Apoe	0.846804	0.14904		Arf1	0.596056	-0.391844		Armcx2	0.124973	-0.653334		Asb4	0.782724	0.68272		B3gnt8	0.544141	0.803368		Cdc37l1	0.488795	-0.512536
Apoh	4.84013e-11	1		Arf2	0.57442	0.712134		Armcx3	0.776032	0.277638		Asb6	0.50199	-0.583939		B3gntl1	0.46024	0.102566		Cdc42	0.566037	-0.171931
Apol10b	0.410027	-0.0924429		Arf3	0.844236	-0.458535		Armcx4	0.210351	0.788903		Asb7	0.717747	-0.405367		B430306N03Rik	0.119842	0.689714		Cdc42ep2	0.164706	0.533035
Apol6	0.111053	0.951134		Arf4	0.307108	0.943147		Armcx5	0.528558	0.493818		Asb8	0.730458	0.830434		B4galnt1	0.680304	0.655645		Cdc42ep4	0.683274	-0.254203
Apol7c	0.818547	0.821826		Arf5	0.814602	0.052195		Armcx6	0.844404	0.570391		Ascc1	0.973887	0.433926		B4galt1	0.631632	0.825836		Cdc42se1	0.574945	-0.362726
Apol8	0.479629	-0.311307		Arf6	0.207855	0.910091		Armh3	0.367387	-0.441441		Ascc2	0.0259742	0.969321		B4galt3	0.975502	0.49632		Cdc42se2	0.41289	0.778629
Apol9a	0.410098	0.921932		Arfgap1	0.555949	0.636568		Armh4	0.702706	0.738825		Ascc3	0.242082	0.624478		B4galt4	0.575824	0.453247		Cdc5l	0.444303	0.37877
Apol9b	0.840396	0.982093		Arfgap2	0.303027	0.751959		Armt1	0.71542	0.802252		Ascl3	0.696714	0.306187		B4galt5	0.135349	0.658876		Cdc73	0.690756	0.0334247
Apold1	0.300485	0.793437		Arfgap3	0.213439	0.827568		Arnt	0.366251	0.708212		Asf1a	0.396781	0.612161		B4galt6	0.785305	0.454515		Cdca4	0.462225	0.00690188
Apom	0.144327	-0.527585		Arfgef1	0.578404	0.795061		Arnt2	0.469938	0.782549		Asf1b	0.459964	0.413075		B4galt7	0.567095	0.418481		Cdca7	0.813988	0.494728
Apon	4.84013e-11	1		Arfgef2	0.154037	0.824832		Arntl	0.356509	0.587981		Asgr2	0.557662	0.741904		B4gat1	0.170453	0.536383		Cdip1	0.895335	0.691608
Apoo	0.779239	0.405333		Arfgef3	0.0350999	0.974334		Arpc1a	0.373643	0.443578		Ash1l	0.342056	0.685225		B630019K06Rik	0.517028	0.0388428		Cdipt	0.972989	0.188635
Apoo-ps	0.466448	0.302619		Arfip1	0.428878	0.613219		Arpc1b	0.157474	0.803204		Ash2l	0.608026	0.0133572		B9d2	0.645442	0.310027		Cdk10	0.376966	-0.398958
Apool	0.40827	0.289008		Arfip2	0.314293	0.795348		Arpc2	0.607375	0.619053		Asl	0.8211	0.662549		Babam1	0.653509	0.565474		Cdk11b	0.351678	-0.236775
Apopt1	0.0367997	0.914032		Arfrp1	0.389958	0.518686		Arpc3	0.361556	0.745225		Asna1	0.895257	0.745942		Babam2	0.941895	-0.178813		Cdk12	0.474233	0.92885
App	0.0713349	0.976065		Arg1	0.0602251	0.994596		Arpc4	0.290853	0.421412		Asns	0.901463	0.916409		Bace1	0.178676	-0.38269		Cdk16	0.855229	0.638149
Appbp2	0.560399	-0.21005		Arg2	0.0521696	0.993962		Arpc5	0.112165	0.825971		Asnsd1	0.0889233	0.955709		Bach1	0.0371516	0.817229		Cdk17	0.336624	-0.181348
Appl1	0.747911	0.982491		Arglu1	0.460366	0.696915		Arpc5l	0.159115	0.942645		Asph	0.956925	0.945609		Bad	0.37316	0.143125		Cdk18	0.0415499	0.450451
Appl2	0.962359	0.951442		Arhgap1	0.445443	0.22709		Arpin	0.652205	0.443789		Asprv1	0.895486	0.284351		Bag1	0.369171	0.244027		Cdk2ap1	0.563623	0.492341
Aprt	0.0627854	0.955542		Arhgap10	0.212903	0.842283		Arpp19	0.736183	0.396493		Aspscr1	0.458782	0.437921		Bag2	0.748927	0.741787		Cdk2ap2	0.0331795	0.960934
Aptx	0.264664	0.835278		Arhgap11a	0.468258	0.493935		Arpp21	0.259257	-0.479007		Asrgl1	0.155425	0.267104		Bag3	0.453864	0.822537		Cdk4	0.980975	0.522578
Aqp1	0.118608	0.650271		Arhgap12	0.286367	0.916969		Arrb1	0.154495	0.962987		Ass1	0.30659	0.22925		Bag4	0.716188	0.267697		Cdk5	0.943773	0.46006
Aqp11	0.28946	0.986501		Arhgap15	0.141916	0.941587		Arrb2	0.723406	0.697178		Aste1	0.943272	0.481301		Bag5	0.506351	0.902703		Cdk5rap3	0.481721	0.321738
Aqp3	0.509331	0.958627		Arhgap17	0.564914	-0.377054		Arrdc1	0.280514	0.870644		Asxl1	0.0901743	0.941127		Bag6	0.286723	-0.487655		Cdk6	0.493332	0.267663
Aqp9	0.40739	0.981795		Arhgap18	0.417063	0.984326		Arrdc2	0.761529	0.508161		Asxl2	0.368404	0.81691		Bahd1	0.44849	0.179949		Cdk8	0.332753	-0.226698
Aqr	0.4979	0.0218399		Arhgap19	0.538876	0.989411		Arrdc3	0.87155	0.873344		Atad1	0.439005	-0.220848		Baiap2	0.660304	0.774669		Cdk9	0.222002	-0.431759
Ar	0.0159677	-0.423923		Arhgap21	0.593612	0.393205		Arrdc4	0.379347	0.891825		Atad2	0.955766	0.964837		Bak1	0.219728	0.117407		Cdkal1	0.664406	0.416757
Araf	0.833293	0.843186		Arhgap22	0.198744	0.818637		Arsa	0.190533	0.777041		Atad2b	0.37973	0.288043		Banf1	0.284543	0.284666		Cdkn1a	0.572659	0.736368
Arap1	0.640303	-0.473142		Arhgap23	0.403337	0.893226		Arsb	0.974222	0.986997		Atad3a	0.394727	0.532885		Bank1	0.076293	0.961842		Cdkn2aipnl	0.559486	-0.0284303
Arap2	0.04862	0.967278		Arhgap24	0.740734	0.88964		Arsg	0.645709	0.950041		Atad5	0.436364	0.177659		Banp	0.674235	-0.148903		Cdkn2d	0.736659	0.00247585
Arap3	0.149008	0.851222		Arhgap25	0.389049	0.986262		Arsk	0.324945	0.611318		Atat1	0.930514	-0.0106612		Bap1	0.399045	-0.0798462		Cdpf1	0.300082	-0.350483
Arc	0.333391	-0.512068		Arhgap26	0.172652	0.910746		Art3	0.479286	-0.336599		Ate1	0.215988	0.948012		Basp1	0.0234175	0.938668		Cds1	0.97368	0.458609
Arcn1	0.738805	-0.439359		Arhgap27	0.193467	0.980345		Artn	0.209797	0.62176		Atf1	0.285527	0.435098		Batf	0.0934547	0.963095		Cds2	0.0498426	0.388709
Areg	0.0916858	0.961701		Arhgap28	0.177844	0.79122		Arv1	0.85656	0.0921778		Atf2	0.762553	-0.107899		Batf2	0.293745	0.991035		Cdt1	0.306742	0.407848
Arel1	0.147064	0.86388		Arhgap29	0.412631	0.984131		Arvcf	0.137684	0.263578		Atf3	0.264804	0.850462		Batf3	0.406077	0.670619		Cdv3	0.598655	-0.783635
Arf1	0.664298	-0.726992		Arhgap30	0.249776	0.951764		As3mt	0.581956	0.788554		Atf4	0.622353	0.930272		Bax	0.070463	0.923324		Cdyl	0.549928	0.492812
Arf2	0.547449	0.84603		Arhgap31	0.178197	0.825521		Asah1	0.0971463	0.914036		Atf5	0.540854	0.69929		Baz1a	0.937131	0.364482		Cebpa	0.0877915	0.444621
Arf3	0.833297	-0.479616		Arhgap32	0.0996404	0.508716		Asah2	0.265025	0.929546		Atf6	0.170456	0.624551		Baz1b	0.89906	0.741047		Cebpb	0.358932	-0.11461
Arf4	0.193369	0.957069		Arhgap35	0.00823405	0.979228		Asap1	0.372884	0.794754		Atf6b	0.132409	0.940629		Baz2a	0.483979	0.340549		Cebpg	0.344742	0.152055
Arf5	0.790051	0.137244		Arhgap39	0.906522	0.971044		Asap2	0.430167	-0.0251383		Atf7	0.212951	0.818475		Baz2b	0.881256	-0.130451		Cebpzos	0.504229	-0.404281
Arf6	0.330346	0.872922		Arhgap4	0.234203	0.858998		Asb1	0.338921	0.698552		Atf7ip	0.679188	0.789956		Bbc3	0.727787	0.199991		Celf1	0.671045	0.327237
Arfgap1	0.554338	0.24686		Arhgap42	0.107977	0.978014		Asb11	0.63298	0.711099		Atf7ip2	0.388026	-0.0922274		Bbip1	0.835463	-0.0708287		Celf2	0.765821	-0.182303
Arfgap2	0.362735	0.779462		Arhgap44	0.0374066	-0.3741		Asb13	0.867161	0.529875		Atg10	0.80352	-0.420765		Bbs10	0.861975	0.577115		Cemip2	0.465605	0.635044
Arfgap3	0.0964742	0.927969		Arhgap45	0.675021	0.984688		Asb2	0.32555	-0.0126975		Atg101	0.15375	0.718101		Bbs7	0.219969	-0.202117		Cenpb	0.184577	0.360666
Arfgef1	0.53727	0.764559		Arhgap5	0.352111	0.823237		Asb3	0.956741	0.344804		Atg12	0.669274	0.782783		Bbx	0.618709	0.0259216		Cenpl	0.43465	-0.297463
Arfgef2	0.178895	0.809141		Arhgap6	0.655618	0.882099		Asb4	0.883384	0.808127		Atg13	0.193454	0.854369		BC003965	0.719464	-0.343976		Cenpx	0.739996	-0.491633
Arfgef3	0.0168101	0.978253		Arhgap8	0.5304	0.688823		Asb5	0.507686	-0.0246919		Atg14	0.726669	0.522034		BC004004	0.330634	0.598627		Cep120	0.248554	-0.881716
Arfip1	0.390475	0.652426		Arhgap9	0.662373	0.974545		Asb6	0.599825	-0.436116		Atg16l1	0.818626	0.55405		BC005537	0.579795	0.515568		Cep162	0.622082	0.491477
Arfip2	0.315878	0.893442		Arhgdia	0.243469	0.945685		Asb7	0.980986	0.646308		Atg16l2	0.739317	0.619913		BC005561	0.874783	-0.00994561		Cep164	0.435643	0.377998
Arfrp1	0.456439	0.582589		Arhgdib	0.00492544	0.989848		Asb8	0.483103	0.639998		Atg2a	0.0997248	0.787539		BC005624	0.852752	0.188295		Cep170	0.224264	0.140567
Arg1	0.0156974	0.995288		Arhgdig	0.877025	0.578605		Ascc1	0.401242	0.932288		Atg2b	0.334478	0.621775		BC024978	0.189202	0.561297		Cep350	0.195235	0.193081
Arg2	0.0834472	0.988206		Arhgef1	0.0563333	0.950061		Ascc2	0.217849	0.656431		Atg3	0.323712	0.615371		BC028528	0.41962	0.270016		Cep41	0.444606	-0.177866
Arglu1	0.467032	0.698469		Arhgef10	0.959253	0.511412		Ascc3	0.124001	0.932748		Atg4a	0.698309	0.717878		BC029722	0.729717	0.231519		Cep44	0.646783	0.246519
Arhgap1	0.47558	0.287263		Arhgef10l	0.240969	0.971148		Asf1a	0.169018	0.76702		Atg4a-ps	0.361996	0.12851		BC030867	0.246413	-0.324858		Cep57	0.488383	0.401948
Arhgap10	0.140148	0.88075		Arhgef11	0.296137	0.609989		Asf1b	0.8516	0.612582		Atg4b	0.241421	0.789382		BC031181	0.303354	0.561914		Cep63	0.494768	-0.691843
Arhgap11a	0.438327	0.516332		Arhgef12	0.335162	0.715604		Asgr2	0.375953	0.750824		Atg4c	0.923067	0.841052		BC037034	0.790596	0.503814		Cep76	0.645984	0.159927
Arhgap12	0.21174	0.924498		Arhgef17	0.120936	0.814406		Ash1l	0.354278	0.53935		Atg4d	0.681034	0.714183		BC052040	0.815234	0.588097		Cep78	0.65748	0.156269
Arhgap15	0.127313	0.947372		Arhgef18	0.0599843	0.948465		Ash2l	0.303457	0.515474		Atg5	0.648075	0.76815		BC055324	0.678118	0.346679		Cep83	0.521732	-0.324917
Arhgap17	0.600676	-0.418377		Arhgef2	0.35262	0.545715		Asic3	0.162591	-0.446504		Atg7	0.266197	0.758715		BC100530	0.157909	-0.565596		Cept1	0.403547	0.910945
Arhgap18	0.339748	0.988563		Arhgef25	0.897819	0.903228		Asl	0.993853	0.693893		Atg9a	0.50855	-0.494137		Bcam	0.846082	0.528595		Cerk	0.281978	0.77455
Arhgap19	0.388015	0.98521		Arhgef3	0.476308	0.956517		Asna1	0.514647	0.753923		Atg9b	0.28944	0.416751		Bcap29	0.262156	0.451325		Cers2	0.590499	0.655758
Arhgap21	0.486556	0.449701		Arhgef33	0.233672	-0.365464		Asns	0.523937	0.94434		Atic	0.309828	0.274261		Bcap31	0.726399	0.535784		Cers5	0.511774	0.158822
Arhgap22	0.197566	0.859651		Arhgef37	0.0359885	0.859171		Asnsd1	0.348148	0.834152		Atl1	0.548992	-0.0338609		Bcar1	0.449016	0.549611		Cers6	0.239185	0.0951117
Arhgap23	0.523094	0.573723		Arhgef39	0.813949	0.0104414		Asph	0.888828	0.966527		Atl2	0.391265	0.124629		Bcar3	0.818091	0.472637		Cetn2	0.399882	-0.281804
Arhgap24	0.691792	0.926682		Arhgef4	0.807379	0.593247		Aspm	0.214028	0.118515		Atl3	0.352158	0.266844		Bcas2	0.353737	0.12099		Cetn3	0.989231	0.101337
Arhgap25	0.177791	0.990366		Arhgef40	0.341796	0.625324		Asprv1	0.529521	-0.183573		Atm	0.401126	-0.387875		Bcas3	0.729735	0.0751999		Cfap43	0.287235	-0.532715
Arhgap26	0.126458	0.947169		Arhgef5	0.113251	0.347394		Aspscr1	0.734127	0.654001		Atmin	0.469577	0.936776		Bcat2	0.842578	0.625999		Cfdp1	0.521258	0.372371
Arhgap27	0.0847561	0.991296		Arhgef6	0.76409	0.958928		Ass1	0.203378	0.742819		Atn1	0.215543	0.685349		Bccip	0.538673	0.139727		Cfl1	0.0873673	0.827788
Arhgap28	0.0466236	0.927744		Arhgef7	0.200442	0.774148		Aste1	0.629597	-0.47052		Atoh8	0.475447	0.986828		Bckdha	0.0301036	0.897297		Cfl2	0.798992	-0.776646
Arhgap29	0.120479	0.838848		Arhgef9	0.744586	0.777187		Asxl1	0.373807	0.312971		Atox1	0.964326	0.488066		Bckdhb	0.624522	0.557776		Cflar	0.178962	0.996576
Arhgap30	0.0884171	0.975051		Arid1a	0.588368	-0.845359		Asxl2	0.828398	0.564023		Atp10a	0.445264	0.839935		Bckdk	0.718029	0.716495		Cfp	0.0261077	0.708288
Arhgap31	0.16891	0.842832		Arid1b	0.151644	0.913422		Atad1	0.44992	0.320614		Atp11a	0.278337	0.541588		Bcl10	0.386425	0.425131		Cgas	0.363758	0.260789
Arhgap32	0.178803	0.566755		Arid2	0.60536	-0.27911		Atad2	0.964787	0.678368		Atp11b	0.228228	0.812176		Bcl2	0.23244	0.767133		Cggbp1	0.585481	0.562243
Arhgap35	0.00223909	0.991445		Arid3a	0.445705	0.38249		Atad2b	0.308355	0.537933		Atp11c	0.459633	0.622979		Bcl2a1a	0.17987	0.954183		Cgnl1	0.414643	0.39826
Arhgap39	0.617428	0.98595		Arid3b	0.812863	0.917094		Atad3a	0.430701	0.300649		Atp13a1	0.568388	-0.214138		Bcl2a1b	0.0192945	0.966931		Cgref1	0.386561	-0.191245
Arhgap4	0.193223	0.867366		Arid4a	0.751793	0.652748		Atad5	0.776841	0.893666		Atp13a2	0.0146352	0.986298		Bcl2a1c	0.71653	0.460592		Cgrrf1	0.531037	0.468266
Arhgap42	0.0796128	0.670218		Arid4b	0.921452	0.660069		Atat1	0.839215	-0.388965		Atp13a3	0.17655	0.728363		Bcl2a1d	0.156961	0.975996		Champ1	0.435468	-0.264729
Arhgap45	0.696082	0.975559		Arid5a	0.957282	0.97355		Ate1	0.190139	0.790612		Atp1a1	0.156193	0.742858		Bcl2l1	0.488909	0.615994		Chchd1	0.754589	0.391682
Arhgap5	0.199584	0.90397		Arid5b	0.250975	0.865625		Atf1	0.164087	0.683313		Atp1a3	0.0252323	0.924026		Bcl2l11	0.980512	-0.132574		Chchd10	0.182648	0.843529
Arhgap6	0.647704	0.910264		Arih1	0.193	0.810142		Atf2	0.97949	-0.267602		Atp1b3	0.249175	0.807078		Bcl2l12	0.43497	-0.65428		Chchd2	0.527692	-0.0829894
Arhgap8	0.46532	0.764082		Arih2	0.163512	0.855613		Atf3	0.409096	0.610963		Atp23	0.969473	0.618335		Bcl2l13	0.179163	0.371553		Chchd3	0.40205	-0.860904
Arhgap9	0.657602	0.983056		Arl1	0.666491	0.103684		Atf4	0.804429	0.916681		Atp2a2	0.225362	0.535699		Bcl2l2	0.654266	-0.261556		Chchd4	0.542574	0.67057
Arhgdia	0.114196	0.945392		Arl10	0.776069	0.572571		Atf5	0.326807	0.783267		Atp2a3	0.279856	0.839375		Bcl3	0.864112	0.701734		Chchd5	0.880003	0.448419
Arhgdib	0.00424443	0.974378		Arl11	0.225635	0.973851		Atf6	0.0311445	0.946896		Atp2b1	0.521503	0.894098		Bcl6	0.389233	0.766338		Chchd6	0.416458	-0.300012
Arhgdig	0.500199	0.851803		Arl13b	0.492606	0.969615		Atf6b	0.273913	0.886566		Atp2b3	0.611714	0.753987		Bcl7b	0.370026	0.561513		Chd1	0.233745	-0.29059
Arhgef1	0.228321	0.847524		Arl14ep	0.275749	0.837273		Atf7	0.301483	0.939496		Atp2b4	0.282831	-0.308293		Bcl7c	0.118362	0.728363		Chd3	0.438945	0.215559
Arhgef10	0.664443	0.660812		Arl15	0.624409	0.771033		Atf7ip	0.182606	0.976218		Atp2c1	0.0976881	0.802319		Bcl9	0.203559	-0.807756		Chd4	0.692179	-0.120962
Arhgef10l	0.321071	0.949582		Arl16	0.55635	0.551911		Atf7ip2	0.690014	0.641032		Atp5a1	0.374503	0.170764		Bcl9l	0.37438	0.258462		Chd9	0.28051	0.111121
Arhgef11	0.195824	0.868041		Arl2	0.0879466	0.8321		Atg10	0.345286	0.565621		Atp5b	0.00909508	0.952174		Bclaf1	0.154867	0.722934		Chic2	0.85701	-0.00729226
Arhgef12	0.36265	0.710462		Arl2bp	0.0172329	0.984708		Atg101	0.0976021	0.848138		Atp5c1	0.0249362	0.928394		Bclaf3	0.512294	-0.220021		Chid1	0.333857	0.495976
Arhgef15	0.466421	0.349381		Arl3	0.449049	0.604904		Atg12	0.273792	0.964895		Atp5d	0.457784	0.312687		Bco2	0.594514	0.210623		Chil3	0.195046	0.457746
Arhgef17	0.04808	0.608376		Arl4a	0.595994	0.405961		Atg13	0.326773	0.856344		Atp5e	0.415975	0.837017		Bcor	0.64503	0.353177		Chkb	0.291068	-0.310042
Arhgef18	0.0063785	0.990481		Arl4c	0.492806	0.937071		Atg14	0.240338	0.768572		Atp5f1	0.286425	0.718959		Bcorl1	0.429191	-0.554132		Chm	0.369512	0.384646
Arhgef2	0.284285	0.757447		Arl4d	0.953704	0.793271		Atg16l1	0.691994	-0.158443		Atp5g1	0.0171302	0.987479		Bcr	0.230278	0.286059		Chmp1a	0.50658	0.552961
Arhgef25	0.459255	0.878301		Arl5a	0.137128	0.990572		Atg16l2	0.867346	0.611029		Atp5g2	0.359247	0.381353		Bdh1	0.558522	0.543535		Chmp2a	0.31279	0.692393
Arhgef28	0.132438	0.139438		Arl5b	0.166646	0.886691		Atg2a	0.182224	0.914303		Atp5g3	0.665386	-0.525006		Bdh2	0.771812	0.363003		Chmp3	0.860792	-0.354485
Arhgef3	0.254196	0.979832		Arl5c	0.0406009	0.978955		Atg2b	0.336835	0.846306		Atp5h	0.590504	0.798008		Bdp1	0.48672	0.704065		Chmp4b	0.256595	0.0215577
Arhgef33	0.980565	0.2647		Arl6	0.130921	0.904316		Atg3	0.437931	0.64164		Atp5j	0.931949	0.655068		Becn1	0.805152	-0.164908		Chmp5	0.724324	0.409662
Arhgef37	0.0289823	0.933476		Arl6ip1	0.328699	0.762326		Atg4a	0.62076	0.464557		Atp5j2	0.869965	0.809748		Bend3	0.200243	0.232183		Chmp6	0.38762	0.394319
Arhgef39	0.90129	0.456383		Arl6ip4	0.393846	0.581819		Atg4b	0.297115	0.554263		Atp5k	0.966892	0.134269		Bend4	0.469489	0.545009		Chmp7	0.386381	0.0950874
Arhgef4	0.966836	0.573431		Arl6ip5	0.869483	0.811689		Atg4c	0.364978	0.923369		Atp5l	0.780305	-0.506099		Bet1	0.249296	0.555613		Chordc1	0.685764	0.430616
Arhgef40	0.2297	0.774396		Arl6ip6	0.519636	0.535251		Atg4d	0.86553	0.234679		Atp5mpl	0.656611	-0.258539		Bet1l	0.173926	0.617041		Chp1	0.216882	-0.0290512
Arhgef5	0.0722661	0.240049		Arl8a	0.810317	0.467387		Atg5	0.291458	0.940617		Atp5o	0.201016	0.894029		Bex1	0.972914	0.115958		Chpf	0.334775	-0.00391947
Arhgef6	0.708288	0.965942		Arl8b	0.597635	0.989757		Atg7	0.000270177	0.997284		Atp5s	0.798841	-0.150848		Bex3	0.981035	-0.145584		Chpf2	0.944216	-0.683744
Arhgef7	0.170792	0.8356		Arl9	0.675883	0.273666		Atg9a	0.511319	0.387778		Atp6ap1	0.562427	0.200629		Bfar	0.397741	0.869107		Chrac1	0.954356	-0.696473
Arhgef9	0.253831	0.0318213		Armc1	0.407976	0.903807		Atg9b	0.529894	0.696225		Atp6ap2	0.944275	0.242108		Bgn	0.172534	0.366789		Chst11	0.250362	0.495041
Arid1a	0.631233	-0.719374		Armc10	0.813344	0.738425		Atic	0.184902	0.771991		Atp6v0a1	0.336547	0.772517		Bhlhe40	0.923893	0.439217		Chst12	0.229097	-0.388101
Arid1b	0.101242	0.939496		Armc2	0.86289	0.828691		Atl1	0.793559	0.407933		Atp6v0a2	0.468296	-0.414708		Bhlhe41	0.105007	0.717942		Chsy1	0.439897	0.0827256
Arid2	0.612331	-0.155572		Armc3	0.726094	0.220105		Atl2	0.883196	0.202003		Atp6v0b	0.41795	0.749394		Bicc1	0.238365	0.494001		Chtf8	0.525558	-0.250634
Arid3a	0.345422	0.646255		Armc4	0.227721	-0.31562		Atl3	0.495173	0.153855		Atp6v0c	0.0655977	-0.271218		Bicd2	0.478832	0.636389		Chtop	0.750065	-0.125727
Arid3b	0.679939	0.846174		Armc5	0.501208	0.150959		Atm	0.719821	0.320207		Atp6v0d1	0.204391	0.949782		Bicdl1	0.709449	0.276207		Chuk	0.40091	0.121827
Arid4a	0.711695	0.696696		Armc6	0.463104	0.790891		Atmin	0.0714213	0.916395		Atp6v0d2	0.558634	0.965401		Bicral	0.109217	0.583993		Churc1	0.864575	0.319984
Arid4b	0.972711	0.765409		Armc7	0.389661	0.522872		Atn1	0.681214	0.303476		Atp6v0e	0.780434	0.310337		Bid	0.753416	-0.0938081		Ciao1	0.651488	-0.556931
Arid5a	0.86814	0.988255		Armc8	0.775258	0.0136838		Atox1	0.446899	0.664668		Atp6v1a	0.204887	0.90575		Bin1	0.115738	0.773283		Ciao2a	0.580968	-0.487891
Arid5b	0.172459	0.901211		Armc9	0.504177	0.918069		Atp10a	0.112563	0.96896		Atp6v1b2	0.173251	0.896043		Bin2	0.714015	0.996822		Ciao2b	0.607808	-0.149523
Arih1	0.123787	0.888226		Armcx1	0.843081	0.859493		Atp11a	0.636037	-0.318935		Atp6v1c1	0.260389	0.972708		Bin3	0.784318	-0.250848		Cib1	0.79229	0.776985
Arih2	0.320654	0.698775		Armcx2	0.106069	0.762806		Atp11b	0.212023	0.757984		Atp6v1d	0.0563254	0.883427		Birc2	0.965524	0.20559		Cic	0.496031	0.308352
Arl1	0.599564	0.252225		Armcx3	0.739755	0.442734		Atp11c	0.512067	-0.562914		Atp6v1e1	0.110099	0.764318		Birc3	0.750809	0.886546		Cinp	0.451927	-0.653946
Arl10	0.735155	0.578784		Armcx4	0.0396677	0.584294		Atp13a1	0.623605	-0.902477		Atp6v1f	0.74262	0.108818		Birc5	0.357014	-0.123483		Cipc	0.0885378	0.467476
Arl11	0.234931	0.977257		Armcx5	0.591082	0.27318		Atp13a2	0.0301719	0.979357		Atp6v1g1	0.591981	0.693365		Birc6	0.128093	0.440101		Cir1	0.44651	0.655916
Arl13b	0.382488	0.807659		Armcx6	0.941504	0.859597		Atp13a3	0.26443	0.627494		Atp6v1g2	0.482028	-0.672712		Bivm	0.307471	0.586737		Cisd1	0.848508	-0.0999647
Arl14ep	0.416378	0.752508		Armh3	0.30309	0.804102		Atp13a4	0.0578618	0.681954		Atp6v1h	0.285497	0.464057		Blcap	0.92534	0.432125		Cisd2	0.970492	-0.160983
Arl15	0.505138	0.626455		Armh4	0.146403	0.738825		Atp1a1	0.393062	0.574986		Atp7a	0.219221	0.9128		Blm	0.700863	0.451589		Cisd3	0.945431	0.542988
Arl16	0.454491	0.486357		Armt1	0.573343	0.974517		Atp1a3	0.0471889	0.911476		Atp8a1	0.780709	-0.00222703		Blmh	0.90694	0.595807		Cish	0.169868	0.505592
Arl2	0.127135	0.826111		Arnt	0.382231	0.598274		Atp1b1	0.291303	-0.591843		Atp8a2	0.143673	-0.872831		Blnk	0.414275	0.608168		Cited2	0.425372	-0.344315
Arl2bp	0.0167949	0.984228		Arnt2	0.162427	0.318746		Atp1b3	0.502549	0.780339		Atp8b1	0.739371	-0.0890791		Bloc1s1	0.847221	0.162765		Ckap4	0.284869	0.413005
Arl3	0.293761	0.811734		Arntl	0.125747	0.963296		Atp23	0.162186	0.935804		Atp8b2	0.193721	0.550726		Bloc1s2	0.166994	0.626733		Ckap5	0.671625	-0.0293053
Arl4a	0.541024	0.561839		Arntl2	0.0862371	0.440013		Atp2a2	0.30094	0.46995		Atp8b4	0.110117	0.918195		Bloc1s3	0.698523	0.628043		Ckb	0.940926	0.343996
Arl4c	0.49645	0.942487		Arpc1a	0.174601	0.713838		Atp2a3	0.386294	0.521518		Atp9a	0.484694	-0.00470817		Bloc1s4	0.773291	-0.645356		Cks2	0.742735	0.698627
Arl4d	0.879874	0.930387		Arpc1b	0.305045	0.829939		Atp2b1	0.66388	0.678623		Atp9b	0.52013	0.405463		Bloc1s5	0.744889	-0.00233571		Clasp2	0.590059	-0.0117621
Arl5a	0.139552	0.981101		Arpc2	0.599556	0.656839		Atp2b3	0.396261	-0.0510887		Atpaf1	0.420756	0.0432004		Bloc1s6	0.402538	0.293257		Clasrp	0.43541	-0.474729
Arl5b	0.10284	0.897412		Arpc3	0.481638	0.547786		Atp2b4	0.19229	0.661758		Atpaf2	0.708478	0.0943526		Blvra	0.60357	0.645573		Clcc1	0.402536	0.395075
Arl5c	0.0642116	0.979818		Arpc4	0.304298	0.705714		Atp2c1	0.187276	0.804774		Atpif1	0.168248	0.87517		Blvrb	0.184592	0.5938		Clcn4	0.174039	0.491175
Arl6	0.240173	0.884586		Arpc5	0.19406	0.838282		Atp5a1	0.404668	0.185785		Atr	0.276737	0.67669		Blzf1	0.661091	-0.0366101		Clcn5	0.368038	0.2169
Arl6ip1	0.385623	0.796112		Arpc5l	0.143336	0.906578		Atp5b	0.069748	0.946484		Atraid	0.163272	0.787836		Bmi1	0.740803	-0.381211		Clcn7	0.872197	0.567522
Arl6ip4	0.280009	0.668064		Arpin	0.187633	0.889561		Atp5c1	0.0527912	0.88216		Atrn	0.087706	0.902933		Bmp1	0.651652	0.853071		Cldn12	0.584645	0.154722
Arl6ip5	0.942283	0.838561		Arpp19	0.751507	0.474675		Atp5d	0.33327	0.745076		Atrnl1	0.41147	-0.22656		Bmp2k	0.505019	0.499092		Cldnd1	0.295572	0.368805
Arl6ip6	0.523385	0.544262		Arrb1	0.00791915	0.992974		Atp5e	0.633065	0.875546		Atrx	0.737109	0.922892		Bmpr1a	0.40549	-0.370565		Clec12a	0.495553	0.519706
Arl8a	0.692408	0.578493		Arrb2	0.689493	0.916237		Atp5f1	0.51195	0.503047		Atxn1	0.805479	0.0110706		Bmpr2	0.284221	0.263915		Clec2d	0.53724	0.312059
Arl8b	0.913646	0.987213		Arrdc1	0.192047	0.945299		Atp5g1	0.0753451	0.96241		Atxn10	0.88469	0.808103		Bms1	0.681767	-0.340498		Clec4a1	0.752307	0.476864
Arl9	0.730781	0.233405		Arrdc2	0.745433	0.743317		Atp5g2	0.174182	0.914206		Atxn1l	0.259163	0.498401		Bmt2	0.952976	0.731133		Clec4a2	0.946684	0.7329
Armc1	0.430631	0.858285		Arrdc3	0.780269	0.877624		Atp5g3	0.703234	-0.271142		Atxn2	0.692317	0.670189		Bmyc	0.196075	0.874781		Clec4a3	0.275591	0.65747
Armc10	0.480068	0.905601		Arrdc4	0.171778	0.961889		Atp5h	0.588126	0.810714		Atxn2l	0.221478	0.557642		Bnip1	0.886305	0.189339		Clec4d	0.345524	0.831825
Armc2	0.610417	0.7991		Arsa	0.123326	0.896525		Atp5j	0.986418	0.632443		Atxn3	0.0765796	0.860285		Bnip2	0.539078	-0.773494		Clec4e	0.4332	0.99304
Armc3	0.860559	0.0529111		Arsb	0.551693	0.944113		Atp5j2	0.787619	0.68433		Atxn7	0.872588	-0.420621		Bnip3	0.180417	0.756433		Clec4n	0.766433	0.179861
Armc4	0.761179	0.520322		Arsg	0.164196	0.63245		Atp5k	0.607883	0.236173		Atxn7l1	0.89986	0.363551		Bnip3l	0.617233	0.614418		Clic1	0.179636	0.596603
Armc5	0.391631	0.551196		Arsj	0.114906	0.783817		Atp5l	0.832615	-0.510618		Atxn7l2	0.42165	0.40468		Boc	0.274209	0.51744		Clic4	0.904199	0.66092
Armc6	0.00917325	0.992203		Arsk	0.372082	0.808216		Atp5mpl	0.971599	-0.167479		Atxn7l3	0.507348	-0.443579		Bod1	0.778328	0.509346		Clint1	0.944225	0.831768
Armc7	0.42704	0.757989		Art3	0.393873	-0.380448		Atp5o	0.168729	0.90831		Atxn7l3b	0.409229	0.591686		Bod1l	0.953979	0.623777		Clk1	0.761125	-0.273899
Armc8	0.80997	0.00601416		Artn	0.78633	0.924791		Atp5s	0.538354	0.660454		AU022252	0.921728	-0.464956		Bola1	0.870586	-0.000828503		Clk3	0.737074	-0.26031
Armc9	0.201802	0.90711		Arv1	0.827994	0.591818		Atp6ap1	0.569251	0.228134		AU040320	0.557085	0.119526		Bola2	0.960033	0.0878505		Clk4	0.366479	-0.358901
Armcx1	0.263089	0.979119		Arvcf	0.0201919	0.975547		Atp6ap2	0.966578	0.605452		AU041133	0.758171	-0.0517048		Bola3	0.698398	-0.517463		Clmp	0.560816	0.139296
Armcx2	0.0314607	0.926038		As3mt	0.222953	0.856594		Atp6v0a1	0.269035	0.858753		Auh	0.100176	0.852805		Bop1	0.335231	0.582522		Cln5	0.645454	0.534404
Armcx3	0.716776	0.490565		Asah1	0.0626333	0.939052		Atp6v0a2	0.574618	-0.265094		Aup1	0.749387	0.880804		Borcs6	0.486541	-0.0233822		Cln6	0.21827	-0.575388
Armcx4	0.174889	0.854731		Asah2	0.154472	0.906122		Atp6v0b	0.421911	0.705653		Aurka	0.538089	-0.0430643		Borcs7	0.533917	0.341812		Cln8	0.775415	0.468612
Armcx5	0.504635	0.451322		Asap1	0.101296	0.932525		Atp6v0c	0.394885	0.526726		Aurkaip1	0.424652	0.50692		Borcs8	0.850625	-0.0701161		Clns1a	0.593267	0.067241
Armcx6	0.374723	0.0755583		Asap2	0.38629	0.124276		Atp6v0d1	0.247097	0.922328		Aurkb	0.350781	0.315178		Bphl	0.808296	0.766398		Clock	0.64146	0.563493
Armh3	0.437094	0.303638		Asap3	0.0888303	0.480883		Atp6v0d2	0.576311	0.978524		Aven	0.992301	-0.0845826		Bpifc	0.388233	0.442553		Clp1	0.468187	-0.125719
Armh4	0.0344215	0.738825		Asb1	0.154037	0.842772		Atp6v0e	0.808	0.25292		Avl9	0.471462	0.359503		Bpnt1	0.740927	-0.431157		Clptm1	0.575712	-0.313412
Armt1	0.743885	0.896393		Asb11	0.728591	0.272106		Atp6v1a	0.23843	0.877414		Avpi1	0.819864	0.213156		Bptf	0.649351	-0.286971		Clptm1l	0.919049	-0.115055
Arnt	0.337156	0.663757		Asb13	0.366645	0.811778		Atp6v1b2	0.135267	0.915824		Avpr2	0.440222	0.0712404		Braf	0.797424	0.129133		Clpx	0.316716	-0.291957
Arnt2	0.165192	0.41787		Asb2	0.528001	0.877402		Atp6v1c1	0.265315	0.936572		AW011738	0.545141	0.948512		Brap	0.438095	-0.385521		Clta	0.0532453	0.758883
Arntl	0.310462	0.855464		Asb3	0.895951	0.899276		Atp6v1d	0.109258	0.77768		AW146154	0.849421	0.340399		Brat1	0.142301	-0.101753		Cltb	0.996184	-0.0843276
Arntl2	0.0205076	-0.384288		Asb4	0.610843	0.915645		Atp6v1e1	0.0915672	0.796289		AW209491	0.556377	-0.490761		Brcc3	0.583971	0.414251		Cltc	0.500726	0.0022139
Arpc1a	0.242559	0.616803		Asb5	0.953691	0.241183		Atp6v1f	0.943001	0.0985214		AW549877	0.355692	0.880574		Brd1	0.411139	-0.490531		Cluh	0.160704	-0.120085
Arpc1b	0.4035	0.816246		Asb6	0.668637	-0.616875		Atp6v1g1	0.673451	0.614208		AW554918	0.77144	0.655598		Brd2	0.359932	0.592801		Cmas	0.496025	0.0312704
Arpc2	0.480521	0.654691		Asb7	0.767488	0.662339		Atp6v1g2	0.5078	0.408071		Awat2	0.950528	0.456664		Brd3	0.670562	-0.633499		Cmc1	0.955869	0.139468
Arpc3	0.485123	0.522562		Asb8	0.366975	0.800335		Atp6v1h	0.324826	0.560818		Axin1	0.306295	0.85117		Brd4	0.234172	0.578714		Cmc2	0.615682	0.261938
Arpc4	0.260085	0.730182		Ascc1	0.674325	0.903261		Atp7a	0.296936	0.782195		Axl	0.18513	0.906305		Brd7	0.563477	0.0366444		Cmc4	0.277213	-0.267165
Arpc5	0.154076	0.851869		Ascc2	0.210336	0.778866		Atp8a1	0.499135	0.640298		AY074887	0.139492	-0.534709		Brd8	0.918053	0.586241		Cmip	0.0930895	0.542389
Arpc5l	0.0907692	0.900182		Ascc3	0.182365	0.812997		Atp8b1	0.936068	0.361108		Azi2	0.281528	0.917598		Brd9	0.51524	-0.172165		Cmklr1	0.143932	-0.40429
Arpin	0.386253	0.536864		Ascl2	0.671151	0.70424		Atp8b2	0.295382	0.332955		Azin1	0.630733	0.469631		Brf1	0.646565	0.0158057		Cmpk1	0.844407	-0.359452
Arpp19	0.6984	0.352409		Ascl3	0.669643	0.820759		Atp8b4	0.273041	0.769461		Azin2	0.364518	0.420921		Bri3	0.686064	0.437001		Cmpk2	0.593434	0.995093
Arpp21	0.170207	-0.314166		Asf1a	0.280827	0.758043		Atp9a	0.296353	-0.4586		B130006D01Rik	0.937295	-0.21163		Bri3bp	0.848569	0.736806		Cmtm3	0.399249	0.191032
Arrb1	9.56902e-05	0.99879		Asf1b	0.694802	0.876247		Atp9b	0.526775	-0.454581		B230118H07Rik	0.471469	0.283516		Brix1	0.95036	0.00150502		Cmtm6	0.895824	0.26699
Arrb2	0.725277	0.954058		Asgr2	0.786514	0.198865		Atpaf1	0.685005	0.706477		B230217C12Rik	0.718794	0.153102		Brk1	0.186992	0.768283		Cmtm7	0.449978	0.481905
Arrdc1	0.0731151	0.988521		Ash1l	0.357542	0.660194		Atpaf2	0.805623	0.354887		B230219D22Rik	0.957133	-0.146035		Brms1	0.603388	-0.911376		Cnbd2	0.910405	0.473288
Arrdc2	0.653524	0.496239		Ash2l	0.17834	0.856626		Atpif1	0.489782	0.810779		B230307C23Rik	0.28737	0.52309		Brms1l	0.760902	0.390626		Cnbp	0.315599	0.827144
Arrdc3	0.726694	0.892132		Asic3	0.241632	-0.695378		Atr	0.982588	0.11519		B2m	0.207302	0.85408		Brox	0.665889	-0.421721		Cndp2	0.34423	0.891899
Arrdc4	0.13315	0.962595		Asl	0.426782	0.900402		Atraid	0.039779	0.921776		B3galnt1	0.543017	0.343769		Brpf1	0.315193	-0.0305166		Cnep1r1	0.730569	-0.411282
Arsa	0.0680466	0.96092		Asna1	0.712828	0.682877		Atrn	0.162735	0.756517		B3galnt2	0.514913	-0.061061		Brwd1	0.112698	0.43284		Cnih1	0.775663	0.360639
Arsb	0.528316	0.95363		Asns	0.528871	0.996081		Atrnl1	0.503383	-0.641508		B3galt4	0.539415	0.666294		Brwd3	0.837512	0.169653		Cnih4	0.906737	-0.0152065
Arsg	0.0518182	0.915097		Asnsd1	0.198741	0.886964		Atrx	0.429781	0.956104		B3galt6	0.674496	-0.674093		Bscl2	0.378965	0.69376		Cnksr3	0.43595	0.256833
Arsj	0.162	0.99046		Asph	0.818715	0.954372		Atxn1	0.616517	0.350225		B3gat2	0.808694	-0.486046		Bsdc1	0.795418	-0.267584		Cnnm3	0.372011	0.390149
Arsk	0.386911	0.838588		Aspm	0.108003	-0.354887		Atxn10	0.606536	0.722648		B3gat3	0.153943	0.955824		Bsg	0.0224339	0.969688		Cnot1	0.298413	-0.123154
Art3	0.463296	-0.372778		Asprv1	0.13441	0.852201		Atxn1l	0.418743	0.00761879		B3glct	0.824947	0.638754		Bst1	0.833516	0.767088		Cnot10	0.455954	0.629297
Artn	0.5703	0.924863		Aspscr1	0.718004	0.750499		Atxn2	0.519724	0.455159		B3gnt2	0.331902	-0.226416		Bst2	0.0242836	0.893323		Cnot11	0.337814	-0.262246
Arv1	0.745512	0.704735		Asrgl1	0.611795	0.950967		Atxn2l	0.250929	0.678073		B3gnt3	0.182296	0.48617		Btaf1	0.237247	0.780024		Cnot2	0.662688	0.182724
Arvcf	0.0601183	0.672175		Ass1	0.230014	0.769903		Atxn3	0.408263	0.265795		B3gnt4	0.203017	-0.2		Btbd1	0.856705	-0.205352		Cnot4	0.831864	0.614525
Arxes2	0.0751614	0.491298		Aste1	0.655924	0.628849		Atxn7	0.801525	0.379544		B3gnt5	0.39838	-0.388867		Btbd10	0.881461	0.0182629		Cnot6	0.221592	-0.129879
As3mt	0.426757	0.832566		Asxl1	0.320056	0.599523		Atxn7l1	0.854151	0.196212		B3gnt8	0.159894	0.969922		Btbd19	0.300573	-0.393886		Cnot6l	0.383253	-0.0958404
Asah1	0.0770714	0.923327		Asxl2	0.493519	0.952311		Atxn7l2	0.515557	0.889633		B3gntl1	0.690087	0.0922161		Btbd2	0.62714	0.141414		Cnot8	0.311123	-0.61643
Asah2	0.0561984	0.963974		Atad1	0.368103	0.509977		Atxn7l3	0.296768	0.817195		B430306N03Rik	0.208839	0.88887		Btbd3	0.228181	0.236986		Cnp	0.437655	0.512266
Asap1	0.0884616	0.941128		Atad2	0.857569	0.860903		Atxn7l3b	0.296707	0.393626		B4galnt1	0.630096	0.753488		Btbd6	0.482105	0.306259		Cnppd1	0.551693	-0.475087
Asap2	0.293015	0.655993		Atad2b	0.229726	0.719126		AU021092	0.755269	0.252281		B4galt1	0.257361	0.96247		Btbd7	0.405593	0.485801		Cnpy2	0.476044	0.752798
Asap3	0.0718946	0.503697		Atad3a	0.190366	0.855718		AU022252	0.881275	-0.867359		B4galt3	0.927748	0.50475		Btbd9	0.415968	0.611358		Cnpy3	0.145313	0.542489
Asb1	0.172699	0.834042		Atad5	0.385141	0.873031		AU040320	0.598267	-0.245326		B4galt4	0.71965	0.529093		Btd	0.408795	0.218184		Cnr2	0.173497	0.435236
Asb11	0.945391	0.645908		Atat1	0.605349	-0.317498		AU041133	0.637215	-0.184021		B4galt5	0.104555	0.785812		Btf3	0.811602	0.153509		Coa3	0.908236	-0.0807199
Asb13	0.664646	0.750262		Atcay	0.28679	-0.311622		Auh	0.00826083	0.961391		B4galt6	0.642087	0.604734		Btf3l4	0.243279	0.746892		Coa5	0.981203	0.720398
Asb2	0.951506	0.631362		Ate1	0.222889	0.804574		Aunip	0.60149	0.176662		B4galt7	0.534486	0.942711		Btg1	0.0447795	0.830996		Coa6	0.559472	0.693064
Asb3	0.75991	0.778788		Atf1	0.195963	0.63552		Aup1	0.882865	0.780377		B4gat1	0.526224	0.891334		Btg2	0.888443	-0.0777979		Coa7	0.511473	0.341601
Asb4	0.628728	0.952685		Atf2	0.79636	-0.205621		Aurka	0.293445	-0.486737		B630019K06Rik	0.467923	0.602807		Btg3	0.773169	-0.389108		Cog1	0.246757	0.569024
Asb5	0.598319	0.181486		Atf3	0.24358	0.8029		Aurkaip1	0.689954	0.402146		B9d2	0.247341	0.566921		Btk	0.670476	0.774254		Cog2	0.42847	0.441815
Asb6	0.558806	-0.684334		Atf4	0.589784	0.962958		Aurkb	0.287502	0.364006		Babam1	0.816226	0.874369		Btrc	0.222399	0.541522		Cog4	0.530597	-0.414848
Asb7	0.480221	0.731775		Atf5	0.023226	0.972037		Aven	0.793905	0.541915		Babam2	0.542173	-0.500853		Bub1b	0.602887	0.788006		Cog7	0.347008	0.436018
Asb8	0.266841	0.914385		Atf6	0.0424256	0.940594		Avl9	0.158498	0.888608		Bace1	0.118005	0.935198		Bub3	0.290709	0.235458		Cog8	0.3563	-0.0227025
Ascc1	0.543406	0.995014		Atf6b	0.19886	0.941864		Avpi1	0.133477	0.801955		Bach1	0.305758	0.830684		Bud13	0.584615	0.528607		Col4a1	0.478533	0.555812
Ascc2	0.360881	0.593919		Atf7	0.29767	0.69065		AW011738	0.346636	0.942886		Bach2	0.970774	0.634509		Bud23	0.468711	0.211731		Col4a3bp	0.71801	-0.0375805
Ascc3	0.31986	0.67358		Atf7ip	0.128911	0.96514		AW146154	0.717657	0.63143		Bad	0.204981	0.690143		Bud31	0.761554	-0.885274		Colgalt1	0.353495	-0.484032
Ascl2	0.295926	-0.403946		Atf7ip2	0.953194	0.529438		AW209491	0.7615	-0.230879		Bag1	0.27091	0.74932		Bysl	0.348428	-0.461146		Commd1	0.438884	0.656553
Ascl3	0.0863189	0.323803		Atg10	0.136116	0.784046		AW549877	0.0496175	0.932008		Bag2	0.435541	-0.158555		Bzw1	0.352121	-0.69157		Commd10	0.255517	-0.763986
Asf1a	0.346854	0.700559		Atg101	0.147671	0.775211		AW554918	0.612646	0.813348		Bag3	0.168064	0.766845		Bzw2	0.808148	0.0917341		Commd2	0.79486	0.360088
Asf1b	0.46025	0.937407		Atg12	0.0569511	0.974992		Axin1	0.229916	0.777248		Bag4	0.587919	0.862136		C130026I21Rik	0.533233	0.874652		Commd3	0.974589	0.630545
Asgr2	0.731335	0.402179		Atg13	0.0785277	0.953587		Axl	0.114454	0.930114		Bag5	0.379857	0.746926		C1d	0.788403	0.198479		Commd4	0.727529	0.737906
Ash1l	0.231432	0.823061		Atg14	0.237105	0.871401		AY074887	0.47264	0.772329		Bag6	0.299408	0.728522		C1galt1	0.835861	0.859552		Commd5	0.410563	0.768851
Ash2l	0.132542	0.917852		Atg16l1	0.364506	0.54959		Azi2	0.0744357	0.98727		Bahcc1	0.167038	0.479878		C1galt1c1	0.834458	-0.162493		Commd6	0.923366	0.242929
Asl	0.479426	0.966421		Atg16l2	0.7156	0.766962		Azin1	0.504433	0.464158		Bahd1	0.302698	0.365668		C1qa	0.965693	-0.0588103		Commd7	0.249698	0.456504
Asmt	0.47587	0.628958		Atg2a	0.116122	0.884543		Azin2	0.145706	0.470869		Baiap2	0.890462	0.934116		C1qb	0.388958	-0.139246		Commd8	0.579239	0.0737395
Asna1	0.691264	0.689199		Atg2b	0.314066	0.777568		B130006D01Rik	0.676675	0.495292		Bak1	0.191066	0.730517		C1qbp	0.688184	-0.351113		Comt	0.837684	0.330774
Asns	0.681366	0.994527		Atg3	0.337457	0.772254		B230118H07Rik	0.094654	0.823712		Bambi	0.332484	0.913941		C1qc	0.691378	0.172982		Comtd1	0.703802	0.456519
Asnsd1	0.127443	0.936407		Atg4a	0.457025	0.85395		B230217C12Rik	0.591202	0.164589		Banf1	0.246036	0.815645		C1qtnf12	0.575745	-0.0959401		Copa	0.221218	0.760195
Aspa	0.0556954	-0.246279		Atg4a-ps	0.434289	0.532151		B230219D22Rik	0.871544	0.559999		Banp	0.41571	0.828697		C1qtnf6	0.409684	-0.51006		Copb1	0.386637	-0.10133
Aspg	0.206083	0.936011		Atg4b	0.27744	0.677445		B230307C23Rik	0.475416	0.544408		Bap1	0.618975	-0.148338		C1rl	0.258872	-0.533005		Copb2	0.639252	-0.209347
Asph	0.98185	0.980445		Atg4c	0.425218	0.955954		B2m	0.189864	0.894396		Basp1	0.0693699	0.932067		C2cd2	0.136965	0.451589		Cope	0.99753	0.347889
Aspm	0.0842374	-0.222419		Atg4d	0.48974	0.903472		B3galnt1	0.839119	0.911913		Batf	0.0404165	0.950566		C2cd2l	0.141541	0.662555		Copg1	0.250443	0.402844
Asprv1	0.249831	0.776214		Atg5	0.390753	0.950555		B3galnt2	0.885635	0.441258		Batf2	0.452036	0.934961		C2cd3	0.0996488	0.526859		Cops2	0.263921	0.0888077
Aspscr1	0.740119	0.633289		Atg7	0.0431276	0.972445		B3galt4	0.963209	0.797666		Batf3	0.11025	0.866525		C2cd5	0.654666	0.71295		Cops3	0.921704	0.462287
Asrgl1	0.78816	0.894875		Atg9a	0.565029	0.0166559		B3galt6	0.725599	-0.350691		Bax	0.0617685	0.965976		C3	0.239745	0.81541		Cops4	0.427225	0.229812
Ass1	0.203286	0.795998		Atg9b	0.382992	0.696532		B3gat2	0.876636	0.613305		Baz1a	0.299937	0.711944		C330007P06Rik	0.87474	0.50905		Cops5	0.636737	0.298827
Aste1	0.52835	-0.070805		Atic	0.115149	0.880346		B3gat3	0.331337	0.848137		Baz1b	0.114208	0.923852		C330018D20Rik	0.498931	0.0208817		Cops6	0.881208	0.491506
Asxl1	0.38302	0.504778		Atl1	0.311404	0.303957		B3glct	0.765466	0.598782		Baz2a	0.293437	0.366164		C3ar1	0.755068	0.957759		Cops7a	0.738495	0.595997
Asxl2	0.403271	0.913312		Atl2	0.588368	0.615888		B3gnt2	0.335674	0.14123		Baz2b	0.455042	0.637409		C5ar1	0.989853	0.145316		Cops8	0.930581	0.840673
Atad1	0.485136	0.41056		Atl3	0.640484	0.277857		B3gnt3	0.265302	0.367264		Bbc3	0.915339	0.349276		C5ar2	0.239308	0.735474		Cops9	0.345942	0.447808
Atad2	0.681639	0.881908		Atm	0.504994	0.117638		B3gnt5	0.435064	0.441436		Bbip1	0.741876	0.21046		C730034F03Rik	0.188691	-0.350501		Copz1	0.869736	-0.367947
Atad2b	0.31454	0.646478		Atmin	0.144783	0.849022		B3gnt8	0.125472	0.995551		Bbof1	0.135463	-0.692458		C77080	0.301628	0.849002		Coq10a	0.36584	0.445369
Atad3a	0.22638	0.915943		Atn1	0.319835	0.825364		B3gnt9	0.430561	-0.752964		Bbs10	0.29206	0.68197		C87436	0.150204	-0.533138		Coq10b	0.415512	0.313199
Atad5	0.284036	0.640033		Atoh8	0.101975	0.64096		B3gntl1	0.290597	0.0562128		Bbs12	0.612172	0.660353		C9orf72	0.510168	0.473382		Coq8b	0.518115	0.508083
Atat1	0.650198	-0.423595		Atox1	0.074327	0.778854		B430306N03Rik	0.286117	0.934466		Bbs2	0.417119	0.239014		CAAA01118383.1	0.522863	0.0274711		Coro1a	0.527887	0.609385
Atcay	0.205255	-0.311622		Atp10a	0.100577	0.947288		B4galnt1	0.577265	0.931091		Bbs4	0.449315	-0.467342		CAAA01147332.1	0.266973	0.178626		Coro1b	0.621335	0.338987
Ate1	0.245879	0.823679		Atp11a	0.653916	0.00919697		B4galt1	0.369406	0.934421		Bbs5	0.693306	0.329482		Caap1	0.951026	0.419795		Coro1c	0.0514825	0.449734
Atf1	0.185016	0.696495		Atp11b	0.215247	0.864357		B4galt2	0.156677	-0.436471		Bbs7	0.334311	-0.61242		Cab39	0.257915	0.729378		Coro2a	0.0970196	0.51114
Atf2	0.848341	-0.0986231		Atp11c	0.280649	0.661312		B4galt3	0.928385	-0.519713		Bbs9	0.368582	0.883384		Cab39l	0.697048	-0.17266		Coro7	0.457229	0.124339
Atf3	0.301662	0.703266		Atp13a1	0.687671	-0.785292		B4galt4	0.998932	0.746573		Bbx	0.400204	0.187063		Cabin1	0.181636	-0.496184		Cotl1	0.746811	0.489486
Atf4	0.549603	0.968147		Atp13a2	0.00664187	0.990484		B4galt5	0.199753	0.741049		BC003965	0.415032	0.2185		Cables1	0.892791	0.545488		Cox10	0.465501	0.127905
Atf5	0.0308495	0.975285		Atp13a3	0.304761	0.786708		B4galt6	0.60273	0.443311		BC004004	0.599979	0.667584		Cables2	0.356504	0.919171		Cox11	0.424474	-0.505912
Atf6	0.0108476	0.977835		Atp13a4	0.0940923	0.669897		B4galt7	0.620559	0.980284		BC005537	0.569825	0.644692		Cacfd1	0.688352	0.295771		Cox14	0.911317	-0.0309046
Atf6b	0.297243	0.893725		Atp1a1	0.495375	0.614304		B4gat1	0.660718	0.946579		BC005561	0.765805	-0.732679		Cacna1b	0.138812	0.338588		Cox15	0.472587	-0.812383
Atf7	0.0909182	0.898572		Atp1a3	0.0190997	0.970459		B630019K06Rik	0.18825	0.815249		BC005624	0.209429	0.60836		Cacna1d	0.800759	0.954649		Cox16	0.656025	0.195656
Atf7ip	0.075055	0.972021		Atp1b1	0.327401	-0.722869		B9d1	0.361377	0.841206		BC017158	0.385455	-0.270447		Cacnb3	0.26106	-0.084882		Cox17	0.175676	0.35866
Atf7ip2	0.658506	0.445529		Atp1b3	0.818253	0.735617		B9d2	0.721657	-0.0665856		BC024978	0.944754	0.564709		Cactin	0.650124	-0.0400005		Cox19	0.792592	0.17468
Atg10	0.0832327	0.842637		Atp1b4	0.145352	-0.306701		Babam1	0.836179	0.868544		BC025920	0.99112	0.395182		Cacul1	0.193631	0.547994		Cox20	0.277368	0.626617
Atg101	0.0560217	0.888101		Atp23	0.0882563	0.975384		Babam2	0.9313	0.696682		BC028528	0.257936	0.649847		Cacybp	0.658228	0.420663		Cox4i1	0.957406	-0.578227
Atg12	0.0594987	0.970746		Atp2a2	0.286379	0.688943		Bace1	0.352578	0.901022		BC029722	0.132731	0.811412		Cad	0.148756	-0.12122		Cox5a	0.225322	0.659169
Atg13	0.0437685	0.97117		Atp2a3	0.286733	0.826677		Bach1	0.173879	0.873482		BC030499	0.573402	0.133783		Cadm1	0.271246	0.360033		Cox5b	0.329831	0.636161
Atg14	0.0274307	0.981138		Atp2b1	0.598423	0.720285		Bach2	0.191159	0.237272		BC030867	0.402315	0.0578951		Calcrl	0.405323	0.850734		Cox6a1	0.0944146	0.863364
Atg16l1	0.357914	0.608597		Atp2b3	0.299391	0.621801		Bad	0.364591	0.544026		BC031181	0.692816	0.132001		Cald1	0.421615	0.0510102		Cox6b1	0.51095	0.323791
Atg16l2	0.464543	0.903702		Atp2b4	0.0331763	0.952471		Bag1	0.0745512	0.924991		BC035044	0.377521	0.31366		Calhm2	0.533707	0.475966		Cox6c	0.724944	0.184833
Atg2a	0.0825754	0.939297		Atp2c1	0.201955	0.799933		Bag2	0.943997	0.388729		BC037034	0.966509	0.671499		Calhm6	0.240897	0.97606		Cox7a1	0.37291	-0.665637
Atg2b	0.364723	0.725284		Atp2c2	0.0490353	0.941181		Bag3	0.247851	0.772584		BC048403	0.395801	-0.578376		Calm1	0.214791	0.827746		Cox7a2	0.917584	-0.429804
Atg3	0.34039	0.81408		Atp5a1	0.449705	0.301679		Bag4	0.11262	0.949361		BC048507	0.217752	-0.627039		Calm2	0.0737421	0.768196		Cox7a2l	0.94887	-0.535981
Atg4a	0.476667	0.640818		Atp5b	0.0631798	0.976403		Bag5	0.392915	0.817048		BC049352	0.644345	0.613772		Calm3	0.460525	-0.149621		Cox7b	0.643041	0.46729
Atg4a-ps	0.415784	0.660052		Atp5c1	0.00729202	0.980621		Bag6	0.395903	0.47788		BC049715	0.973662	0.335196		Calr	0.108616	0.818233		Cox7c	0.85451	-0.673145
Atg4b	0.0800835	0.939701		Atp5d	0.292639	0.780129		Bahcc1	0.338153	0.470112		BC052040	0.651371	0.995749		Calu	0.378979	-0.164849		Cox8a	0.977912	0.351928
Atg4c	0.382189	0.946084		Atp5e	0.0884612	0.881772		Bahd1	0.328603	0.545591		BC100530	0.445165	0.0403027		Camk1	0.6939	0.955151		Cp	0.367514	0.352465
Atg4d	0.351883	0.957572		Atp5f1	0.418216	0.6419		Baiap2	0.519455	0.976808		BC147527	0.0849801	0.816254		Camk1d	0.974692	0.971021		Cpd	0.59233	0.392052
Atg5	0.35387	0.980476		Atp5g1	0.0142127	0.988106		Bak1	0.121545	0.882604		Bcam	0.434593	0.524704		Camk2d	0.782732	0.504421		Cpeb1	0.480508	-0.0334544
Atg7	0.0122209	0.986733		Atp5g2	0.216291	0.907205		Bambi	0.569662	0.900264		Bcap29	0.694099	0.671686		Camk2n1	0.899918	0.499597		Cpeb4	0.751076	0.717813
Atg9a	0.869617	0.403594		Atp5g3	0.68859	-0.371481		Banf1	0.620618	0.519383		Bcap31	0.740798	0.780047		Camkk2	0.938992	0.068381		Cpne2	0.91946	-0.174521
Atg9b	0.656594	0.972221		Atp5h	0.675099	0.817844		Bank1	0.33719	-0.00747371		Bcar1	0.188907	0.657437		Caml	0.549353	0.666763		Cpne3	0.703365	-0.126682
Atic	0.117829	0.919909		Atp5j	0.678908	0.840825		Banp	0.121295	0.890502		Bcar3	0.284759	0.892148		Camp	0.980421	0.501912		Cpox	0.792269	-0.173891
Atl1	0.679709	0.805889		Atp5j2	0.882731	0.702494		Bap1	0.340481	0.459819		Bcas2	0.140234	0.878041		Camsap1	0.594838	-0.485436		Cpq	0.586143	0.435825
Atl2	0.562314	0.650552		Atp5k	0.430707	0.331931		Bard1	0.412415	-0.338263		Bcas3	0.781289	0.439587		Camsap2	0.373342	0.220943		Cpsf1	0.290179	-0.349266
Atl3	0.684497	0.415932		Atp5l	0.695554	-0.467845		Basp1	0.348693	0.789225		Bcat1	0.264547	-0.758091		Camta1	0.532312	-0.405931		Cpsf2	0.485017	0.894749
Atm	0.493279	0.340511		Atp5mpl	0.599163	-0.180483		Batf	0.0388658	0.955298		Bcat2	0.871123	0.742764		Camta2	0.389891	-0.248612		Cpsf4	0.355374	-0.320369
Atmin	0.0668341	0.926065		Atp5o	0.0962978	0.939672		Batf2	0.513596	0.964566		Bccip	0.229155	0.719986		Cand1	0.833821	0.287441		Cpsf6	0.631943	0.764031
Atn1	0.233758	0.845568		Atp5s	0.119968	0.893416		Batf3	0.279141	0.76091		Bcdin3d	0.940908	0.235893		Cant1	0.21485	0.373112		Cpsf7	0.851324	0.596882
Atoh8	0.0844509	0.949449		Atp6ap1	0.562619	0.240981		Bax	0.0740832	0.96049		Bckdha	0.366848	0.780631		Canx	0.291465	0.478426		Cpt1a	0.0954764	0.419911
Atox1	0.81945	0.720552		Atp6ap2	0.797682	0.215174		Baz1a	0.356626	0.742503		Bckdhb	0.197915	-0.0435035		Cap1	0.464308	-0.73724		Cpt2	0.439119	0.483583
Atp10a	0.0793587	0.96186		Atp6v0a1	0.145847	0.952906		Baz1b	0.215514	0.642982		Bckdk	0.894126	0.624617		Capg	0.652547	0.683565		Cracr2b	0.457496	0.326884
Atp11a	0.620077	-0.198272		Atp6v0a2	0.430899	0.261569		Baz2a	0.37854	0.316658		Bcl10	0.100791	0.904042		Capn1	0.13775	0.535487		Crat	0.395462	0.155456
Atp11b	0.114205	0.931692		Atp6v0b	0.376699	0.724299		Baz2b	0.722604	0.0830861		Bcl11a	0.167408	-0.510944		Capn10	0.601547	0.124737		Crbn	0.301244	-0.278853
Atp11c	0.437008	0.462731		Atp6v0c	0.454352	0.90891		Bbc3	0.0717255	0.957855		Bcl2	0.784867	-0.0353554		Capn2	0.517032	0.522525		Crcp	0.375072	-0.0116583
Atp13a1	0.766842	-0.844854		Atp6v0d1	0.0864395	0.976492		Bbip1	0.412718	0.7556		Bcl2a1a	0.112808	0.950723		Capn5	0.0818162	0.567781		Creb1	0.586765	0.123199
Atp13a2	0.0346152	0.983812		Atp6v0d2	0.336404	0.978361		Bbs10	0.319695	0.585608		Bcl2a1b	0.015886	0.992563		Capn7	0.593103	-0.264914		Creb3	0.428499	0.155864
Atp13a3	0.1114	0.904188		Atp6v0e	0.751954	0.408855		Bbs2	0.553454	-0.126256		Bcl2a1c	0.00108732	0.986941		Capns1	0.696235	-0.0303223		Creb3l1	0.183436	-0.450963
Atp13a4	0.0737252	0.504159		Atp6v0e2	0.170072	-0.488874		Bbs4	0.698634	0.790169		Bcl2a1d	0.0946514	0.955037		Caprin1	0.322816	-0.652162		Crebbp	0.481965	-0.10476
Atp1a1	0.427604	0.553788		Atp6v1a	0.154169	0.907903		Bbs5	0.867742	0.460738		Bcl2l1	0.00546528	0.992223		Capza1	0.36657	-0.299057		Crebl2	0.498096	0.559437
Atp1a3	0.0288587	0.948982		Atp6v1b2	0.148403	0.914535		Bbs7	0.711918	0.442166		Bcl2l11	0.879677	0.510567		Capza2	0.199055	0.70232		Crebrf	0.560877	0.0136645
Atp1b1	0.352609	-0.668958		Atp6v1c1	0.149962	0.966932		Bbs9	0.741921	0.862854		Bcl2l12	0.877702	-0.0330077		Capzb	0.851374	0.672011		Creg1	0.996752	-0.224147
Atp1b2	0.326058	-0.117951		Atp6v1d	0.0965555	0.817234		Bbx	0.182846	0.899092		Bcl2l13	0.277042	0.321984		Car11	0.210468	-0.449875		Creg2	0.258516	0.424123
Atp1b3	0.880284	0.741423		Atp6v1e1	0.073671	0.846565		BC003965	0.421689	0.605157		Bcl2l2	0.942695	-0.346263		Car13	0.918593	0.914885		Creld1	0.696315	-0.481512
Atp1b4	0.068755	-0.306701		Atp6v1f	0.78917	0.255485		BC004004	0.96221	0.513754		Bcl3	0.796145	0.927798		Car4	0.220092	0.608618		Creld2	0.937129	0.610882
Atp23	0.162861	0.974446		Atp6v1g1	0.556597	0.60086		BC005537	0.625435	0.679316		Bcl6	0.706819	0.927725		Car5b	0.982061	-0.499772		Crip1	0.00234759	0.956832
Atp2a2	0.351929	0.649349		Atp6v1g2	0.624727	0.311127		BC005561	0.8166	-0.742778		Bcl7b	0.229742	0.614844		Card19	0.274598	0.685929		Cript	0.538866	0.0747813
Atp2a3	0.238053	0.832799		Atp6v1h	0.444612	0.29748		BC005624	0.0397534	0.91086		Bcl7c	0.418616	0.752121		Card9	0.173134	0.327496		Crk	0.557459	-0.528655
Atp2b1	0.604435	0.705131		Atp7a	0.349673	0.876574		BC017158	0.28645	0.777182		Bcl9	0.584089	-0.58333		Carf	0.193134	0.886021		Crlf2	0.91188	-0.148009
Atp2b2	0.15899	-0.289914		Atp8a1	0.270606	0.786746		BC024978	0.717157	0.540876		Bcl9l	0.445314	-0.0687032		Carhsp1	0.579213	0.300368		Crlf3	0.967961	0.560033
Atp2b3	0.3489	0.495175		Atp8a2	0.730022	0.255678		BC025920	0.291671	0.820627		Bclaf1	0.934029	0.564805		Carm1	0.586552	0.464895		Crls1	0.569094	-0.4156
Atp2b4	0.0749314	0.817804		Atp8b1	0.549291	0.0884816		BC028528	0.450175	0.700938		Bclaf3	0.57327	-0.199783		Carnmt1	0.98309	-0.695308		Crocc	0.740479	0.41198
Atp2c1	0.108084	0.897688		Atp8b2	0.217336	0.876077		BC029722	0.149469	0.717237		Bco2	0.627012	0.210623		Cars	0.813988	0.879593		Crtap	0.252617	-0.388248
Atp2c2	0.36432	0.424698		Atp8b4	0.262165	0.922509		BC030499	0.87027	-0.0603249		Bcor	0.21385	0.539336		Cars2	0.276136	0.520657		Crtc1	0.485192	0.583618
Atp5a1	0.529114	0.182508		Atp9a	0.830342	0.825309		BC030867	0.319363	0.695869		Bcorl1	0.36495	-0.0613513		Casc3	0.776822	0.819153		Crtc3	0.747436	0.286766
Atp5b	0.100752	0.993181		Atp9b	0.795611	-0.729672		BC031181	0.432376	0.63123		Bcr	0.288169	0.465788		Casd1	0.802615	0.271654		Cry1	0.525343	0.506011
Atp5c1	0.0010179	0.99395		Atpaf1	0.583491	0.868961		BC035044	0.294173	0.862988		Bcs1l	0.639572	0.0242027		Cask	0.220735	-0.0427255		Crybg1	0.172639	-0.0537795
Atp5d	0.30767	0.782956		Atpaf2	0.62726	0.54062		BC037034	0.856281	0.359701		Bdh1	0.532906	0.441535		Caskin2	0.192224	-0.861035		Crybg3	0.19647	-0.0158918
Atp5e	0.177222	0.878086		Atpif1	0.657407	0.837776		BC048403	0.439582	0.0641063		Bdh2	0.0126685	0.953961		Casp1	0.583581	0.662842		Cryzl1	0.904474	0.393488
Atp5f1	0.444737	0.614199		Atr	0.9109	0.627654		BC049352	0.485187	0.413898		Bdp1	0.465386	0.240242		Casp12	0.460922	0.149771		Cs	0.560183	-0.358458
Atp5g1	0.0223957	0.985121		Atraid	0.019487	0.937829		BC049715	0.884831	0.544994		Becn1	0.450067	-0.193017		Casp2	0.192485	-0.5259		Csde1	0.771	0.165402
Atp5g2	0.32211	0.852633		Atrip	0.211392	-0.0833708		BC049762	0.929124	0.563554		Bend3	0.2391	0.166575		Casp3	0.320386	0.317236		Csf1	0.702005	0.967489
Atp5g3	0.679399	-0.347446		Atrn	0.0564383	0.92727		BC052040	0.626274	0.394635		Bend4	0.832132	0.613284		Casp4	0.417351	0.796132		Csf1r	0.709754	0.84271
Atp5h	0.717288	0.815245		Atrnl1	0.765437	-0.411799		BC055324	0.518947	0.359989		Best1	0.481915	0.749728		Casp6	0.547098	0.835918		Csf2ra	0.617637	0.307633
Atp5j	0.312971	0.815587		Atrx	0.806757	0.954714		BC100530	0.233542	-0.691967		Bet1	0.328464	0.749819		Casp7	0.922599	0.815813		Csf2rb	0.360861	0.920399
Atp5j2	0.747868	0.761686		Atxn1	0.437398	0.852021		BC147527	0.505289	0.888598		Bet1l	0.337552	0.372807		Casp8	0.84699	0.212536		Csf2rb2	0.564509	-0.445231
Atp5k	0.500689	0.400136		Atxn10	0.249059	0.90383		Bcam	0.588284	0.60949		Bex1	0.802169	0.210256		Casp8ap2	0.994895	0.418078		Csk	0.337797	0.096084
Atp5l	0.779257	-0.487702		Atxn1l	0.67045	-0.204652		Bcap29	0.321167	0.440802		Bex2	0.219913	0.88201		Casp9	0.363923	0.651418		Csnk1a1	0.760532	0.587897
Atp5mpl	0.615717	-0.048388		Atxn2	0.411816	0.635682		Bcap31	0.477901	0.828287		Bex3	0.675595	0.325714		Cast	0.248987	0.496231		Csnk1d	0.476642	-0.162051
Atp5o	0.0992031	0.947678		Atxn2l	0.228457	0.755918		Bcar1	0.108089	0.94877		Bex6	0.0506815	0.954667		Castor2	0.171152	-0.0693877		Csnk1e	0.232518	0.499237
Atp5s	0.110265	0.969814		Atxn3	0.151347	0.842045		Bcar3	0.429312	0.949103		Bfar	0.840228	0.932983		Cat	0.113917	0.906795		Csnk1g2	0.294246	0.348859
Atp6ap1	0.543357	0.250147		Atxn7	0.881554	-0.197599		Bcas2	0.243228	0.941754		Bgn	0.347688	0.968347		Cav1	0.475712	0.975186		Csnk2b	0.951817	-0.529542
Atp6ap2	0.76094	0.381487		Atxn7l1	0.759955	0.433141		Bcas3	0.523933	0.73438		Bhlhe40	0.963456	0.260985		Cav2	0.937976	-0.112286		Cspp1	0.733218	0.46037
Atp6v0a1	0.107258	0.966153		Atxn7l2	0.0696948	0.952373		Bcat1	0.504348	0.92314		Bhlhe41	0.010109	0.967116		Cavin1	0.469642	0.886526		Csrnp1	0.355334	0.585091
Atp6v0a2	0.571609	0.267943		Atxn7l3	0.608201	0.466841		Bcat2	0.452823	0.934		Bicc1	0.0473405	0.494001		Cbfa2t2	0.989209	0.67332		Csrp1	0.239706	-0.692798
Atp6v0b	0.371038	0.746158		Atxn7l3b	0.2061	0.528594		Bccip	0.618622	0.36563		Bicd1	0.59644	0.576727		Cbfa2t3	0.298127	0.486713		Cst3	0.397788	-0.0125734
Atp6v0c	0.556188	0.853684		AU021092	0.384616	0.252281		Bcdin3d	0.632561	0.641649		Bicd2	0.402907	0.545083		Cbfb	0.678921	0.303603		Cstb	0.745882	0.573971
Atp6v0d1	0.0766807	0.975821		AU022252	0.518487	0.433709		Bckdha	0.0170021	0.957515		Bicral	0.50069	-0.0486461		Cbl	0.258311	0.566539		Cstf3	0.254762	-0.748076
Atp6v0d2	0.204192	0.979046		AU040320	0.562508	-0.278324		Bckdhb	0.57067	0.262028		Bid	0.902385	0.698747		Cblb	0.822598	0.604256		Ctbp1	0.617656	-0.155365
Atp6v0e	0.84583	0.311614		AU041133	0.852947	0.414359		Bckdk	0.589918	0.932395		Bik	0.203242	-0.2		Cbll1	0.803564	-0.533987		Ctbp2	0.362525	0.325124
Atp6v0e2	0.0814003	-0.48852		Auh	0.00350007	0.987275		Bcl10	0.0477687	0.951605		Bin1	0.636781	-0.124037		Cbr1	0.734291	-0.0810643		Ctcf	0.577667	0.380325
Atp6v1a	0.137685	0.911821		Aunip	0.046389	-0.402262		Bcl11a	0.313421	-0.443203		Bin2	0.718954	0.908047		Cbr2	0.35907	-0.538221		Ctdnep1	0.946344	0.134081
Atp6v1b2	0.124082	0.921962		Aup1	0.859963	0.859959		Bcl2	0.812381	-0.0436989		Bin3	0.564502	-0.115323		Cbr3	0.554152	0.74279		Ctdsp1	0.825507	0.247032
Atp6v1c1	0.222983	0.962959		Aurka	0.43217	0.573064		Bcl2a1a	0.0284874	0.993322		Birc2	0.492169	0.558301		Cbr4	0.439525	0.466059		Ctdsp2	0.0514926	0.487004
Atp6v1d	0.084294	0.814975		Aurkaip1	0.588055	0.283744		Bcl2a1b	0.0144947	0.991474		Birc3	0.819719	0.959713		Cbwd1	0.797445	0.674863		Ctdspl	0.26379	-0.571456
Atp6v1e1	0.0907101	0.846505		Aurkb	0.354484	0.884424		Bcl2a1c	0.127526	0.793055		Birc5	0.269627	0.292252		Cbx1	0.235005	0.758247		Ctnna1	0.878279	-0.0856389
Atp6v1f	0.711541	0.276862		Auts2	0.0786488	0.9858		Bcl2a1d	0.0364938	0.982916		Birc6	0.290261	0.338831		Cbx3	0.370773	0.746635		Ctnnb1	0.980583	0.119579
Atp6v1g1	0.590252	0.573254		Aven	0.591151	-0.334987		Bcl2l1	0.463814	0.791528		Bivm	0.138888	0.749488		Cbx4	0.223568	-0.288125		Ctnnbip1	0.479088	0.22825
Atp6v1g2	0.23902	0.751633		Avl9	0.220977	0.771349		Bcl2l11	0.988835	0.0803656		Blcap	0.763831	0.461519		Cbx5	0.413516	-0.386479		Ctnnd1	0.393233	-0.0445628
Atp6v1h	0.4112	0.42004		Avpi1	0.215833	0.700506		Bcl2l12	0.052222	0.881686		Blm	0.21735	0.451589		Cbx7	0.79072	0.778278		Ctns	0.327081	-0.707985
Atp7a	0.368571	0.897343		Avpr2	0.275523	0.0712404		Bcl2l13	0.377554	0.0484556		Blmh	0.872437	0.394881		Cbx8	0.914216	0.65826		Ctps	0.632717	0.21967
Atp8a1	0.193649	0.840036		AW011738	0.704681	0.929834		Bcl2l14	0.254022	0.851522		Blnk	0.332228	0.91685		Cc2d1a	0.485609	0.109942		Ctps2	0.301271	0.444901
Atp8a2	0.723473	0.286907		AW146154	0.345839	0.89834		Bcl2l2	0.970289	0.0493181		Bloc1s1	0.0986379	0.916525		Cc2d1b	0.93288	0.732794		Ctsa	0.10724	0.583975
Atp8b1	0.406345	-0.709987		AW209491	0.868045	0.381221		Bcl3	0.948177	0.918903		Bloc1s2	0.185227	0.816776		Ccar1	0.408138	0.769304		Ctsb	0.229223	-0.600553
Atp8b2	0.231354	0.82866		AW549877	0.297556	0.877194		Bcl6	0.0660989	0.96939		Bloc1s3	0.356521	0.921768		Ccar2	0.213624	-0.212476		Ctsc	0.69385	0.742878
Atp8b3	0.0533072	-0.2		AW554918	0.57174	-0.477934		Bcl6b	0.301345	0.651747		Bloc1s4	0.520446	0.470833		Ccdc107	0.432616	0.497665		Ctsd	0.583908	-0.616576
Atp8b4	0.0896935	0.944898		Axdnd1	0.211582	-0.434171		Bcl7a	0.536106	-0.144909		Bloc1s5	0.502333	0.635045		Ccdc112	0.453216	0.531097		Ctsh	0.474192	0.372705
Atp9a	0.304055	0.740185		Axin1	0.342907	0.659452		Bcl7b	0.137771	0.876631		Bloc1s6	0.892808	0.272641		Ccdc115	0.0126401	0.940254		Ctsk	0.106089	0.386377
Atp9b	0.722602	-0.601507		Axl	0.096478	0.918232		Bcl7c	0.356964	0.528572		Blvra	0.393033	0.76171		Ccdc117	0.474363	0.654123		Ctsl	0.536336	0.688457
Atpaf1	0.342281	0.906733		AY074887	0.422706	0.509509		Bcl9	0.60999	-0.200862		Blvrb	0.137812	0.798322		Ccdc12	0.241007	0.800084		Ctso	0.345744	-0.428193
Atpaf2	0.572633	0.639059		Azi2	0.00888242	0.99755		Bcl9l	0.13312	0.796992		Blzf1	0.616703	0.609604		Ccdc122	0.7452	0.647		Ctss	0.430261	-0.0987356
Atpif1	0.23194	0.862048		Azin1	0.521226	0.441809		Bclaf1	0.803349	0.317197		Bmf	0.0843413	0.947254		Ccdc124	0.459319	-0.221388		Ctsz	0.921628	-0.679128
Atr	0.701247	0.854946		Azin2	0.385973	0.457719		Bclaf3	0.353526	0.526115		Bmi1	0.963058	0.649982		Ccdc126	0.314291	0.166505		Cttn	0.312663	-0.123076
Atraid	0.0366868	0.916938		B130006D01Rik	0.575122	0.46992		Bco2	0.283631	0.409883		Bmp1	0.274142	0.906688		Ccdc127	0.677024	-0.00147105		Cttnbp2nl	0.253119	-0.455748
Atrip	0.480851	0.426014		B230118H07Rik	0.000530656	0.986995		Bcor	0.23184	0.605778		Bmp2	0.501267	0.519671		Ccdc130	0.819807	0.378176		Ctu2	0.390956	-0.341754
Atrn	0.104118	0.919289		B230217C12Rik	0.0504517	0.899215		Bcorl1	0.474206	0.17948		Bmp2k	0.693141	0.460354		Ccdc137	0.235906	-0.503737		Cuedc1	0.530784	0.15076
Atrnl1	0.596176	0.0796161		B230219D22Rik	0.852723	0.300958		Bcr	0.223475	0.459394		Bmp8a	0.292835	-0.482369		Ccdc146	0.52658	0.0400352		Cuedc2	0.206193	0.830805
Atrx	0.872811	0.952751		B230307C23Rik	0.530215	0.556823		Bcs1l	0.366902	0.813998		Bmper	0.274439	-0.191554		Ccdc157	0.639088	0.789214		Cul2	0.992144	0.570742
Atxn1	0.350666	0.812476		B2m	0.192932	0.884853		Bdh1	0.386677	0.514353		Bmpr1a	0.202315	0.421443		Ccdc159	0.238608	-0.364416		Cul3	0.43282	-0.716684
Atxn10	0.295718	0.914261		B3galnt1	0.468988	0.989069		Bdh2	0.302428	0.925616		Bmpr2	0.217915	0.646845		Ccdc163	0.784046	0.407741		Cul4a	0.833382	0.399676
Atxn1l	0.246718	0.85148		B3galnt2	0.321306	0.779374		Bdp1	0.516117	0.0592282		Bms1	0.411663	0.0577275		Ccdc167	0.942868	0.289063		Cul4b	0.35236	0.369156
Atxn2	0.446225	0.630346		B3galt2	0.648142	0.851714		Bean1	0.402788	0.161696		Bmt2	0.11737	0.94353		Ccdc17	0.608028	0.0250145		Cul5	0.905383	0.338027
Atxn2l	0.215234	0.798809		B3galt4	0.984638	0.886874		Becn1	0.3845	0.0933894		Bmyc	0.137754	0.80276		Ccdc173	0.693718	0.270245		Cul9	0.39609	0.42886
Atxn3	0.0353928	0.957445		B3galt5	0.346748	-0.0577021		Bend3	0.0463617	0.911238		Bnip1	0.761231	0.412671		Ccdc174	0.648342	0.298786		Cuta	0.755515	-0.417953
Atxn7	0.848984	-0.373633		B3galt6	0.613162	0.729193		Bend4	0.145896	0.964745		Bnip2	0.65343	-0.528026		Ccdc180	0.907307	0.406344		Cutc	0.421337	-0.210111
Atxn7l1	0.704417	0.282373		B3gat2	0.91987	0.168676		Bend6	0.320332	-0.544059		Bnip3	0.0297603	0.938331		Ccdc181	0.610428	0.0240852		Cux1	0.461941	0.410153
Atxn7l2	0.218627	0.747223		B3gat3	0.435647	0.929001		Best1	0.399134	0.917069		Bnip3l	0.902518	0.866074		Ccdc186	0.702635	0.767529		Cwc15	0.937563	0.0932533
Atxn7l3	0.465664	0.483205		B3glct	0.545072	0.957262		Bet1	0.367767	0.615946		Bnipl	0.17011	-0.316159		Ccdc191	0.290715	-0.380185		Cwc22	0.678981	-0.294874
Atxn7l3b	0.0182325	0.932631		B3gnt2	0.388656	-0.00988648		Bet1l	0.466985	-0.062917		Boc	0.210375	0.669613		Ccdc25	0.47713	0.856201		Cwc25	0.443443	0.284624
AU021092	0.148005	0.252281		B3gnt3	0.356204	0.55198		Bex1	0.106498	0.801463		Bod1	0.756598	0.697634		Ccdc28b	0.865425	0.28699		Cwc27	0.235274	-0.936208
AU022252	0.598098	0.492446		B3gnt4	0.326751	-0.2		Bex2	0.206431	0.816245		Bod1l	0.221524	0.720949		Ccdc32	0.430391	0.654685		Cx3cr1	0.132081	-0.505146
AU040320	0.544709	0.0098601		B3gnt5	0.499659	0.225177		Bex3	0.111017	0.832914		Bola1	0.100475	0.829658		Ccdc34	0.00595693	0.974647		Cxcl1	0.780896	0.990368
AU041133	0.241296	0.955727		B3gnt6	0.0494221	-0.133552		Bex6	0.863021	0.452125		Bola2	0.482433	0.333201		Ccdc43	0.640225	-0.808488		Cxcl10	0.92404	0.973347
Auh	0.00671766	0.967829		B3gnt7	0.231963	0.403774		Bfar	0.411309	0.872775		Bola3	0.721535	0.298872		Ccdc47	0.808	0.802434		Cxcl16	0.716234	0.241095
Aunip	0.0285765	-0.402262		B3gnt8	0.0651555	0.988794		Bfsp1	0.194651	-0.109047		Bop1	0.438864	-0.139777		Ccdc50	0.572667	0.919801		Cxcl2	0.376792	0.986435
Aup1	0.861901	0.852465		B3gnt9	0.224497	0.285869		Bgn	0.315081	0.969198		Bora	0.765463	0.630625		Ccdc51	0.565895	0.7549		Cxcl3	0.974175	0.953978
Aurka	0.365853	0.734008		B3gntl1	0.752823	0.813931		Bhlhb9	0.938511	0.569351		Borcs5	0.793983	0.743035		Ccdc58	0.790201	0.294867		Cxcl9	0.987861	0.905145
Aurkaip1	0.644731	0.176559		B430203G13Rik	0.528773	-0.223778		Bhlhe40	0.844844	0.639261		Borcs6	0.196711	0.868304		Ccdc59	0.905704	-0.057282		Cxcr4	0.141838	0.381373
Aurkb	0.256904	0.932704		B430218F22Rik	0.560585	0.771787		Bhlhe41	0.000485673	0.9874		Borcs7	0.630318	0.126359		Ccdc6	0.770125	0.323518		Cxxc1	0.638214	0.372311
Auts2	0.0181439	-0.256685		B430306N03Rik	0.154553	0.909026		Bicc1	0.0516337	0.494001		Borcs8	0.182297	0.735977		Ccdc61	0.369207	0.196263		Cyb561d2	0.310533	-0.627509
Aven	0.47464	0.0794765		B4galnt1	0.0535308	0.979265		Bicd1	0.887275	0.669819		Bpgm	0.806853	0.806948		Ccdc62	0.822605	0.542082		Cyb5a	0.534588	0.297401
Avil	0.191475	0.229441		B4galt1	0.212518	0.965246		Bicd2	0.273559	0.783588		Bphl	0.841374	0.559646		Ccdc63	0.385935	0.0716828		Cyb5b	0.407205	-0.706463
Avl9	0.157435	0.852944		B4galt2	0.357362	0.821414		Bicdl1	0.46467	0.676282		Bpifc	0.793605	0.695258		Ccdc66	0.36961	-0.253888		Cyb5d2	0.496436	0.258446
Avpi1	0.200708	0.734138		B4galt3	0.807077	-0.561986		Bicra	0.25001	0.58478		Bpnt1	0.913298	0.273497		Ccdc69	0.672657	0.0838254		Cyb5r1	0.858862	0.125714
Avpr1a	0.0448069	0.260117		B4galt4	0.579616	0.720549		Bicral	0.46582	0.659119		Bptf	0.433765	0.409617		Ccdc71	0.48153	0.519516		Cyb5r3	0.696895	-0.105296
Avpr2	0.117108	0.0712404		B4galt5	0.358294	0.596348		Bid	0.319736	0.87317		Braf	0.367469	0.32435		Ccdc71l	0.477248	0.775774		Cyb5r4	0.535218	0.0089086
AW011738	0.454038	0.936905		B4galt6	0.455927	0.652687		Bin1	0.205303	0.896879		Brap	0.304869	0.606533		Ccdc80	0.264883	0.586692		Cyba	0.68077	0.286781
AW146154	0.39014	0.88426		B4galt7	0.944577	0.985525		Bin2	0.318575	0.955164		Brat1	0.280316	0.599522		Ccdc82	0.562101	0.862806		Cybb	0.937472	0.488855
AW209491	0.913349	0.354632		B4gat1	0.859125	0.975314		Bin3	0.120849	0.94124		Brca1	0.393219	0.369573		Ccdc84	0.500128	-0.414678		Cybc1	0.613739	0.406061
AW549877	0.271933	0.845494		B630019K06Rik	0.0368441	0.941961		Birc2	0.879404	0.649866		Brcc3	0.910698	0.0284665		Ccdc85b	0.0415242	0.972266		Cyc1	0.667379	0.0832289
AW554918	0.36962	0.408467		B930094E09Rik	0.422674	-0.37506		Birc3	0.950659	0.941508		Brd1	0.293084	0.311068		Ccdc86	0.541724	0.818921		Cycs	0.894334	0.131907
Awat2	0.315344	0.128637		B9d1	0.908193	0.394172		Birc5	0.934202	0.321358		Brd2	0.137482	0.850181		Ccdc88a	0.425952	0.910501		Cyfip1	0.969372	0.0778426
Axdnd1	0.634574	0.70884		B9d2	0.593122	0.304543		Birc6	0.316686	0.484936		Brd3	0.977462	0.761612		Ccdc88b	0.818547	0.502436		Cyfip2	0.376878	0.501541
Axin1	0.381178	0.710853		Babam1	0.792437	0.944313		Bivm	0.327617	0.736403		Brd4	0.433529	-0.24727		Ccdc9	0.160556	0.756473		Cyhr1	0.234488	-0.527818
Axin2	0.221039	-0.0109741		Babam2	0.686987	0.81699		Blcap	0.267029	0.849054		Brd7	0.371113	0.145507		Ccdc90b	0.887646	-0.483374		Cyld	0.36043	0.314471
Axl	0.106531	0.905334		Bace1	0.291238	0.217379		Blm	0.644949	0.884293		Brd8	0.94703	0.484445		Ccdc91	0.211412	-0.626903		Cyp20a1	0.626671	0.631203
AY074887	0.920527	-0.414355		Bach1	0.145893	0.890567		Blmh	0.878365	0.731282		Brd9	0.854164	0.426484		Ccdc93	0.462073	0.396323		Cyp4f13	0.405021	0.050284
Azi2	0.0107022	0.993238		Bach2	0.846802	0.804016		Blnk	0.755027	0.433512		Brdt	0.976384	0.320285		Ccdc97	0.469058	0.1657		Cyp4f16	0.345838	-0.134264
Azin1	0.47447	0.536801		Bad	0.257826	0.633179		Bloc1s1	0.217799	0.901586		Brf1	0.912793	0.760927		Cchcr1	0.271972	-0.523173		Cyp4f18	0.938069	0.623908
Azin2	0.318878	0.599738		Bag1	0.136492	0.867234		Bloc1s2	0.200969	0.77673		Brf2	0.361456	0.407951		Cck	0.146192	-0.651852		Cyp4v3	0.751525	-0.330197
B130006D01Rik	0.329156	0.762654		Bag2	0.58699	0.658769		Bloc1s3	0.238755	0.737411		Bri3	0.620245	0.610652		Ccl12	0.486042	0.34543		Cyp51	0.703377	-0.157203
B230118H07Rik	0.0126878	0.956288		Bag3	0.127849	0.897459		Bloc1s4	0.111564	0.990963		Bri3bp	0.960519	0.689648		Ccl17	0.0883071	0.966608		Cyren	0.546102	0.141451
B230217C12Rik	0.0693752	0.879421		Bag4	0.00165855	0.995833		Bloc1s5	0.437457	0.41161		Brip1	0.683875	0.420101		Ccl2	0.234704	0.865295		Cysltr1	0.863452	0.531697
B230219D22Rik	0.906132	0.554416		Bag5	0.518607	0.835969		Bloc1s6	0.871747	0.671659		Brix1	0.612031	0.408938		Ccl20	0.320202	0.988651		Cyth1	0.180564	0.16114
B230307C23Rik	0.460458	0.530539		Bag6	0.430805	0.554439		Blvra	0.156003	0.85235		Brk1	0.153731	0.877701		Ccl22	0.756107	0.834257		Cyth2	0.589849	-0.0513146
B2m	0.17497	0.883706		Bahcc1	0.122576	0.745226		Blvrb	0.0778406	0.9426		Brms1	0.947164	0.538552		Ccl24	0.187176	-0.239452		Cyth3	0.363425	0.460483
B3galnt1	0.559727	0.983745		Bahd1	0.291917	0.662223		Blzf1	0.716795	-0.159311		Brms1l	0.667278	-0.139783		Ccl25	0.375774	-0.561721		Cyth4	0.571151	0.411191
B3galnt2	0.69102	0.656368		Baiap2	0.810221	0.990699		Bmf	0.374663	0.844159		Brox	0.239346	0.705243		Ccl3	0.197783	0.939205		Cytip	0.382145	0.869507
B3galt2	0.742142	0.974347		Baiap2l1	0.253578	0.421928		Bmi1	0.480008	0.561192		Brpf1	0.504397	-0.65241		Ccl4	0.139401	0.991148		D10Wsu102e	0.413415	0.139448
B3galt4	0.969646	0.896954		Bak1	0.054203	0.924959		Bmp1	0.178284	0.339784		Brpf3	0.488908	-0.634302		Ccl5	0.237709	0.965855		D17H6S53E	0.632649	-0.33064
B3galt5	0.191987	0.229068		Bambi	0.257086	0.884899		Bmp2	0.99467	0.976968		Brwd1	0.714953	0.957933		Ccl6	0.163069	0.646683		D17Wsu92e	0.803045	0.575756
B3galt6	0.415699	0.534086		Banf1	0.513858	0.661784		Bmp2k	0.481592	0.811498		Brwd3	0.69125	-0.208822		Ccl7	0.124175	0.942967		D1Ertd622e	0.872003	0.420349
B3gat2	0.746245	-0.563651		Bank1	0.0870813	0.924587		Bmpr1a	0.349173	0.467407		Bscl2	0.896041	0.272963		Ccl9	0.0119421	0.986294		D430042O09Rik	0.451113	0.481467
B3gat3	0.34161	0.956371		Banp	0.141941	0.923036		Bmpr2	0.132901	0.866699		Bsdc1	0.557839	-0.217862		Ccm2	0.984217	-0.350787		D5Ertd579e	0.390054	0.324974
B3glct	0.294617	0.978486		Bap1	0.138666	0.909869		Bms1	0.249587	0.711105		Bsg	0.121755	0.951156		Ccnb1	0.297679	-0.445601		D6Wsu163e	0.737022	0.273411
B3gnt2	0.438181	0.00214967		Bard1	0.524908	-0.132437		Bmt2	0.247673	0.930815		Bsn	0.397081	0.717451		Ccnb2	0.747089	0.108047		D8Ertd738e	0.256886	0.644022
B3gnt3	0.143603	0.875305		Basp1	0.349312	0.891142		Bmyc	0.00508859	0.960508		Bst1	0.819846	0.928291		Ccnc	0.679073	0.410222		Daam1	0.192771	-0.404613
B3gnt4	0.423535	-0.302393		Batf	0.0113685	0.974791		Bnip1	0.381853	0.267239		Bst2	0.0108094	0.965493		Ccnd2	0.920847	0.898029		Dab2	0.723806	0.378385
B3gnt5	0.685134	0.746153		Batf2	0.168458	0.985166		Bnip2	0.852458	0.151358		Btaf1	0.431942	0.586303		Ccnd3	0.628914	-0.777638		Dach1	0.27441	-0.385439
B3gnt6	0.0613097	-0.213316		Batf3	0.108912	0.963834		Bnip3	0.00722841	0.981607		Btbd1	0.876037	0.672712		Ccndbp1	0.310125	0.377482		Dad1	0.981615	-0.660082
B3gnt7	0.182931	0.407928		Bax	0.0517739	0.969236		Bnip3l	0.498234	0.931973		Btbd10	0.933804	-0.0992249		Ccne1	0.41715	-0.0726173		Dag1	0.076306	0.395784
B3gnt8	0.0392794	0.991829		Baz1a	0.335277	0.701095		Boc	0.10915	0.758694		Btbd19	0.178727	0.837703		Ccng1	0.213843	0.97918		Daglb	0.0509113	0.53587
B3gnt9	0.276489	-0.258844		Baz1b	0.156351	0.842842		Bod1	0.647811	0.540459		Btbd2	0.330043	0.675311		Ccng2	0.649399	0.559445		Dalrd3	0.318195	-0.543604
B3gntl1	0.405167	0.934698		Baz2a	0.395822	0.45497		Bod1l	0.273568	0.846497		Btbd3	0.961639	0.708872		Ccnh	0.245943	0.42087		Dap	0.772297	-0.0568211
B430203G13Rik	0.901689	-0.0110004		Baz2b	0.667272	0.437489		Bok	0.207676	0.99729		Btbd6	0.520163	0.42864		Ccni	0.337916	0.257259		Dap3	0.396902	-0.817048
B430218F22Rik	0.285912	0.799585		Bbc3	0.504812	0.698725		Bola1	0.130316	0.955256		Btbd7	0.515981	-0.827415		Ccnj	0.307693	-0.303119		Dapk3	0.513844	0.0692967
B430306N03Rik	0.223314	0.865042		Bbip1	0.828312	0.819473		Bola2	0.163487	0.694436		Btbd9	0.2657	0.340607		Ccnk	0.381014	-0.22112		Dars	0.518911	0.125328
B4galnt1	0.104854	0.990246		Bbof1	0.543847	0.48084		Bola3	0.94655	0.14971		Btd	0.374732	-0.703883		Ccnl1	0.753682	0.116147		Daxx	0.798431	0.339576
B4galnt2	0.130272	0.371662		Bbs1	0.164908	0.00369085		Bop1	0.162649	0.76363		Btf3	0.507571	0.865608		Ccnl2	0.859171	-0.197588		Dazap1	0.970592	0.68516
B4galt1	0.176772	0.972137		Bbs10	0.0989227	0.893646		Bora	0.660251	0.870033		Btf3l4	0.238412	0.632892		Ccno	0.677776	0.765735		Dazap2	0.307482	0.586677
B4galt2	0.193164	-0.0630354		Bbs12	0.651265	0.843162		Borcs5	0.871757	0.516221		Btg1	0.0707027	0.835918		Ccnq	0.799279	0.237232		Dbf4	0.640534	0.419794
B4galt3	0.411799	0.0434629		Bbs2	0.36456	0.379208		Borcs6	0.0910977	0.858652		Btg2	0.535063	-0.503486		Ccnt1	0.28948	0.163073		Dbi	0.890081	-0.510291
B4galt4	0.906871	0.910455		Bbs4	0.334227	0.143431		Borcs7	0.708457	0.281926		Btg3	0.973868	0.0682137		Ccnt2	0.511325	-0.104082		Dbnl	0.418103	0.0829651
B4galt5	0.351428	0.668772		Bbs5	0.548045	0.784548		Borcs8	0.278518	0.684461		Btk	0.531322	0.594014		Ccny	0.329797	0.368495		Dbt	0.401584	0.259088
B4galt6	0.409959	0.706434		Bbs7	0.775358	0.446695		Bpgm	0.971416	0.854148		Btla	0.0854137	0.262948		Ccnyl1	0.471373	0.588344		Dcaf11	0.269526	-0.408594
B4galt7	0.923491	0.966065		Bbs9	0.0492847	0.990337		Bphl	0.742637	0.666357		Btrc	0.689582	0.279302		Ccpg1	0.580776	0.123306		Dcaf12	0.613607	0.339174
B4gat1	0.418529	0.991661		Bbx	0.26154	0.761505		Bpifc	0.736075	0.841255		Bub3	0.387113	0.113297		Ccpg1os	0.685508	0.328573		Dcaf13	0.609407	-0.0293502
B630019K06Rik	0.179182	0.843474		BC003965	0.487036	0.649845		Bpnt1	0.307187	0.836684		Bud13	0.967825	0.722227		Ccr1	0.59168	0.396891		Dcaf5	0.301427	0.34276
B930094E09Rik	0.613922	0.384098		BC004004	0.740944	0.794968		Bptf	0.219704	0.720585		Bud23	0.717185	0.66886		Ccr2	0.674593	0.531353		Dcaf7	0.60073	0.212164
B9d1	0.124123	0.885593		BC005537	0.702463	0.680327		Braf	0.214476	0.686323		Bud31	0.519089	0.1722		Ccr5	0.873021	0.682083		Dcaf8	0.312253	-0.78239
B9d2	0.466147	0.661597		BC005561	0.827588	-0.641322		Brap	0.165184	0.947715		Bysl	0.050069	0.953081		Ccr7	0.984685	-0.266415		Dcakd	0.536498	0.65896
Babam1	0.812792	0.931374		BC005624	0.0342505	0.905971		Brat1	0.149672	0.906191		Bzw1	0.449453	-0.314871		Ccrl2	0.67531	0.815978		Dcbld2	0.622911	0.31889
Babam2	0.770803	0.637213		BC017158	0.349215	0.370846		Brca1	0.116666	0.407324		Bzw2	0.947994	0.446272		Ccs	0.0893899	0.794063		Dck	0.748545	0.355367
Bace1	0.169477	0.722961		BC024978	0.2954	0.944571		Brca2	0.497359	0.452631		C130026I21Rik	0.60544	0.597868		Ccser2	0.222291	-0.291596		Dcp2	0.841973	0.134304
Bach1	0.106417	0.918555		BC025920	0.966394	-0.269417		Brcc3	0.507204	-0.396088		C130050O18Rik	0.113281	0.441391		Cct2	0.70898	-0.425738		Dctn1	0.786683	-0.272405
Bach2	0.840508	0.884907		BC028528	0.232868	0.848587		Brd1	0.338168	0.560325		C1d	0.76706	0.202747		Cct3	0.156426	0.434156		Dctn2	0.248002	-0.331512
Bad	0.274282	0.555322		BC029722	0.327663	0.673752		Brd2	0.189526	0.79367		C1galt1	0.802152	0.908576		Cct4	0.761844	0.476759		Dctn3	0.96742	-0.550207
Bag1	0.123608	0.872221		BC030499	0.191927	0.748161		Brd3	0.823712	0.527217		C1galt1c1	0.735601	-0.224827		Cct5	0.25592	0.0287368		Dctn4	0.311455	0.117469
Bag2	0.935807	0.670576		BC030867	0.0402925	-0.471208		Brd4	0.363406	0.296503		C1qa	0.287531	0.72934		Cct7	0.537773	-0.849463		Dctn5	0.81773	0.282744
Bag3	0.0527251	0.944443		BC031181	0.516837	0.597366		Brd7	0.382939	0.276685		C1qb	0.256672	0.551442		Cct8	0.929294	-0.677578		Dctn6	0.553744	-0.223618
Bag4	0.178056	0.964853		BC034090	0.0504534	0.788981		Brd8	0.347373	0.72744		C1qbp	0.0169096	0.942677		Ccz1	0.87783	0.197653		Dctpp1	0.676749	0.4045
Bag5	0.516302	0.891862		BC035044	0.721198	0.771512		Brd9	0.422348	0.653404		C1qc	0.514281	0.548005		Cd101	0.397693	0.752154		Dcun1d1	0.683376	0.0499264
Bag6	0.57013	0.748545		BC037034	0.659183	0.601348		Brdt	0.427195	0.197212		C1ql3	0.216686	-0.258871		Cd109	0.462255	0.283243		Dcun1d2	0.278426	-0.880708
Bahcc1	0.176619	0.542305		BC048403	0.32389	0.570068		Brf1	0.879438	0.621152		C1qtnf12	0.0861399	0.888442		Cd14	0.609008	0.970271		Dcun1d3	0.993701	0.680089
Bahd1	0.26181	0.715423		BC048507	0.339951	-0.361824		Brf2	0.772406	0.671522		C1qtnf6	0.641048	-0.111518		Cd151	0.539483	0.451167		Dcun1d5	0.873181	0.13849
Baiap2	0.710297	0.983002		BC049352	0.796252	-0.124202		Bri3	0.621811	0.67953		C1ra	0.222617	0.693174		Cd164	0.80719	0.116192		Dcxr	0.773207	-0.407355
Baiap2l1	0.190018	0.120197		BC049715	0.814805	0.191764		Bri3bp	0.178228	0.992884		C1rl	0.16701	0.381918		Cd180	0.469957	0.395889		Dda1	0.361588	-0.851146
Bak1	0.142233	0.897187		BC049762	0.25147	-0.782078		Brinp1	0.143119	0.978679		C1s1	0.901338	0.761079		Cd1d1	0.639475	0.705896		Ddb1	0.707531	0.471829
Bambi	0.0567524	0.975721		BC052040	0.734025	0.705685		Brip1	0.425878	-0.230287		C2	0.597162	-0.0472774		Cd2	0.737643	0.28805		Ddhd1	0.942534	0.95021
Banf1	0.364712	0.811412		BC055324	0.321855	0.915379		Brix1	0.66101	0.828863		C2cd2	0.372735	0.818419		Cd200	0.529049	0.493528		Ddhd2	0.77484	-0.0847365
Bank1	0.019859	0.964975		BC100530	0.596999	-0.70953		Brk1	0.27222	0.845416		C2cd2l	0.162201	0.846402		Cd200r1	0.634128	0.628595		Ddi2	0.0944562	0.435697
Banp	0.197541	0.887288		BC106179	0.00291717	0.983087		Brms1	0.721828	0.231465		C2cd3	0.237759	0.357139		Cd200r4	0.151666	0.674785		Ddit3	0.44593	-0.0797693
Bap1	0.0900149	0.922603		BC147527	0.400405	0.938741		Brms1l	0.199991	0.777314		C2cd5	0.968376	0.886409		Cd22	0.122356	-0.270329		Ddost	0.657336	-0.263086
Bard1	0.337824	0.125229		Bcam	0.537175	0.709798		Brox	0.330866	0.623249		C3	0.102093	0.874314		Cd244a	0.304074	-0.509354		Ddrgk1	0.540138	-0.343804
Basp1	0.401909	0.887414		Bcap29	0.138164	0.816499		Brpf1	0.51449	-0.494677		C330007P06Rik	0.819409	0.602938		Cd24a	0.266673	0.481473		Ddt	0.750139	-0.194236
Batf	0.00650104	0.979724		Bcap31	0.650776	0.917355		Brpf3	0.460582	-0.452557		C330018D20Rik	0.85824	0.263506		Cd27	0.511018	-0.511063		Ddx1	0.329986	0.0203977
Batf2	0.126159	0.993226		Bcar1	0.0112425	0.948417		Brwd1	0.0239895	0.959692		C3ar1	0.887129	0.974372		Cd274	0.795096	0.957095		Ddx17	0.809667	0.371515
Batf3	0.154843	0.941987		Bcar3	0.628875	0.831609		Brwd3	0.490027	-0.162345		C5ar1	0.134311	0.92271		Cd276	0.213562	-0.787307		Ddx18	0.881842	0.364412
Bax	0.0740685	0.967102		Bcas2	0.194987	0.906452		Bscl2	0.42135	0.933424		C5ar2	0.068467	0.238375		Cd28	0.791727	0.947023		Ddx19a	0.232098	0.614563
Baz1a	0.386528	0.594329		Bcas3	0.499887	0.795703		Bsdc1	0.487322	-0.0373208		C730034F03Rik	0.823851	0.0441347		Cd2ap	0.391165	-0.668043		Ddx21	0.400353	0.964468
Baz1b	0.304976	0.708425		Bcat1	0.368209	0.711794		Bsg	0.0176369	0.993272		C77080	0.224922	0.980278		Cd2bp2	0.806292	0.115378		Ddx23	0.19743	0.647836
Baz2a	0.386213	0.497177		Bcat2	0.378274	0.953967		Bsn	0.137487	0.804549		C87436	0.590247	0.806896		Cd300a	0.936544	0.969186		Ddx24	0.963382	-0.57611
Baz2b	0.655543	0.321025		Bccip	0.459998	0.601163		Bst1	0.712865	0.99005		C9orf72	0.766885	-0.495969		Cd300c2	0.0943115	0.787906		Ddx27	0.336137	-0.299545
Bbc3	0.276584	0.878211		Bcdin3d	0.0759455	0.92277		Bst2	0.0277206	0.967799		CAAA01118383.1	0.250323	0.760018		Cd300lb	0.932962	0.984385		Ddx28	0.411475	0.260747
Bbip1	0.52305	0.79967		Bckdha	0.00556962	0.996269		Btaf1	0.297454	0.607503		CAAA01147332.1	0.451163	-0.428246		Cd300ld	0.889806	0.715493		Ddx31	0.501532	0.456234
Bbof1	0.70922	-0.147504		Bckdhb	0.349236	0.789043		Btbd1	0.71836	0.574073		Caap1	0.492162	0.0213358		Cd300lf	0.972215	0.745542		Ddx39	0.362345	0.446657
Bbs1	0.115986	0.841844		Bckdk	0.903126	0.964465		Btbd10	0.843323	-0.144451		Cab39	0.462514	0.700316		Cd302	0.215562	0.422028		Ddx39b	0.2449	0.354088
Bbs10	0.109461	0.925213		Bcl10	0.0516437	0.942679		Btbd11	0.427682	0.432106		Cab39l	0.621161	0.336532		Cd320	0.84186	0.320643		Ddx3x	0.516001	-0.638051
Bbs12	0.968714	0.836039		Bcl11a	0.737992	0.579665		Btbd19	0.847986	0.559446		Cabin1	0.299067	0.164016		Cd33	0.626208	0.622752		Ddx42	0.304475	-0.735782
Bbs2	0.178397	0.945786		Bcl2	0.440656	0.161184		Btbd2	0.191095	0.930205		Cables2	0.696768	0.181999		Cd36	0.36585	0.639061		Ddx46	0.755019	0.212292
Bbs4	0.17841	0.600423		Bcl2a1a	0.00281824	0.994577		Btbd3	0.787292	0.54952		Cacfd1	0.326816	0.985452		Cd37	0.602955	-0.573427		Ddx47	0.719941	0.292611
Bbs5	0.530351	0.838276		Bcl2a1b	0.00431915	0.992865		Btbd6	0.839257	0.854314		Cacna1b	0.843098	0.671449		Cd38	0.88707	0.937334		Ddx5	0.760428	-0.168695
Bbs7	0.977297	0.851023		Bcl2a1c	0.0285601	0.919375		Btbd7	0.697246	-0.234115		Cacna1d	0.658651	0.938882		Cd3eap	0.397864	-0.544074		Ddx50	0.296884	-0.245126
Bbs9	0.201851	0.936053		Bcl2a1d	0.0130031	0.989372		Btbd9	0.225902	0.668221		Cacna1e	0.702997	0.290014		Cd40	0.69616	0.966628		Ddx51	0.42549	-0.0197649
Bbx	0.0876365	0.937979		Bcl2l1	0.175096	0.950513		Btd	0.266913	0.911193		Cacna1f	0.440287	-0.485215		Cd44	0.435066	0.892849		Ddx52	0.327722	-0.551905
BC003965	0.440017	0.725653		Bcl2l11	0.918143	0.115002		Btf3	0.775375	0.362958		Cacnb1	0.546036	-0.0551704		Cd47	0.487596	0.77593		Ddx54	0.463559	-0.364466
BC004004	0.880947	0.692479		Bcl2l12	0.273735	0.805201		Btf3l4	0.476412	0.265168		Cacnb3	0.949734	-0.0635338		Cd48	0.127378	0.809242		Ddx55	0.818863	0.529324
BC005537	0.76465	0.697489		Bcl2l13	0.0363395	0.948543		Btg1	0.0647666	0.848136		Cacnb4	0.754441	0.414499		Cd52	0.384251	0.920239		Ddx58	0.344518	0.0901928
BC005561	0.844943	-0.811885		Bcl2l14	0.945393	0.013138		Btg2	0.531893	-0.273644		Cacng6	0.285214	-0.490314		Cd53	0.259909	0.231745		Ddx6	0.524193	-0.471503
BC005624	0.0477112	0.909654		Bcl2l2	0.832299	0.0711002		Btg3	0.932946	0.599694		Cactin	0.446784	0.716753		Cd63	0.176364	0.851488		Ddx60	0.867783	0.828676
BC017158	0.368075	0.300054		Bcl3	0.591908	0.975948		Btk	0.0914038	0.901201		Cacul1	0.10955	0.8201		Cd68	0.578981	0.491276		Deaf1	0.429175	0.488943
BC024978	0.433416	0.836629		Bcl6	0.409426	0.911909		Btla	0.742796	0.767475		Cacybp	0.292805	0.401419		Cd69	0.804177	0.990628		Decr2	0.525945	0.372874
BC025920	0.717144	0.331058		Bcl6b	0.566364	0.572568		Btnl9	0.23693	-0.31564		Cad	0.240818	0.417227		Cd72	0.80257	0.580718		Def6	0.433891	-0.522328
BC028528	0.208945	0.818041		Bcl7a	0.71797	0.77709		Btrc	0.518453	0.252885		Cadm1	0.31502	0.758774		Cd74	0.0960593	0.787242		Degs1	0.454542	-0.0549768
BC029722	0.212389	0.779124		Bcl7b	0.254977	0.875896		Bub1b	0.42616	0.264932		Cadm4	0.760157	0.314029		Cd80	0.86594	0.355897		Dek	0.839076	0.52174
BC030499	0.296756	0.727803		Bcl7c	0.297519	0.790941		Bub3	0.0918352	0.795814		Cage1	0.715316	0.593626		Cd81	0.212976	0.835872		Dennd1a	0.542229	0.266585
BC030867	0.057975	0.0567434		Bcl9	0.587739	-0.215297		Bud13	0.521647	0.62243		Calcoco1	0.076678	0.924575		Cd82	0.715527	0.399126		Dennd1b	0.678833	-0.154
BC031181	0.545964	0.554227		Bcl9l	0.266237	0.709759		Bud23	0.867969	0.667526		Calcrl	0.933107	0.95423		Cd83	0.930069	0.838737		Dennd1c	0.330924	-0.678383
BC034090	0.0604817	0.898301		Bclaf1	0.745184	0.833672		Bud31	0.650316	0.00689545		Cald1	0.870694	0.681504		Cd84	0.699399	0.91319		Dennd2a	0.185427	0.0602278
BC035044	0.984464	0.558965		Bclaf3	0.207634	0.890364		Bysl	0.350063	0.424605		Calhm2	0.519837	0.922368		Cd86	0.218598	0.882248		Dennd4b	0.420213	0.404257
BC037034	0.509576	0.716702		Bco2	0.135862	0.959693		Bzw1	0.15177	0.82283		Calhm6	0.690329	0.959436		Cd9	0.376366	0.182569		Dennd4c	0.267226	-0.192384
BC048403	0.179795	0.79277		Bcor	0.419545	0.432421		Bzw2	0.696759	0.0738644		Calm1	0.242459	0.482308		Cd93	0.360641	0.794989		Dennd5a	0.419593	-0.18217
BC048507	0.358395	-0.298403		Bcorl1	0.650678	0.237349		C130026I21Rik	0.295687	0.905114		Calm2	0.0642514	0.883318		Cd99l2	0.588074	-0.0498111		Dennd6a	0.623784	-0.412228
BC049352	0.638302	0.154326		Bcr	0.280557	0.525528		C130050O18Rik	0.919412	0.822258		Calm3	0.387184	0.461197		Cda	0.465396	0.144945		Denr	0.780434	0.234346
BC049715	0.644321	0.826385		Bcs1l	0.81235	0.713869		C1d	0.768069	0.145739		Calm4	0.704204	0.664299		Cdadc1	0.512684	0.350739		Depdc7	0.450452	0.0659095
BC049762	0.771593	-0.493751		Bdh1	0.483947	0.877482		C1galt1	0.459435	0.933913		Calm5	0.932569	0.260123		Cdan1	0.515724	0.622367		Dera	0.376585	-0.869654
BC052040	0.625095	0.836433		Bdh2	0.0764197	0.932296		C1galt1c1	0.286513	0.456802		Calml4	0.203277	-0.30703		Cdc123	0.880332	-0.0684828		Derl1	0.76722	0.164113
BC055324	0.0959093	0.861563		Bdkrb1	0.0145344	-0.249329		C1qa	0.565316	0.750191		Calr	0.0371375	0.955177		Cdc14a	0.547221	0.145295		Derl2	0.56941	0.0214614
BC100530	0.261612	-0.872323		Bdp1	0.440916	0.276578		C1qb	0.261193	0.753419		Calu	0.413401	0.555528		Cdc14b	0.637041	0.220093		Desi1	0.404399	0.298039
BC106179	0.161468	0.846439		Bean1	0.148679	0.715422		C1qbp	0.126062	0.761512		Caly	0.747954	0.354806		Cdc16	0.87138	0.456212		Desi2	0.44975	-0.0665902
BC147527	0.400719	0.991912		Becn1	0.592952	-0.554342		C1qc	0.528279	0.759642		Camk1	0.153632	0.903594		Cdc23	0.346376	0.0574229		Dexi	0.300143	-0.713323
Bcam	0.334541	0.743621		Bend3	0.0430435	0.924896		C1qtnf1	0.315449	-0.185628		Camk1d	0.301551	0.954089		Cdc25a	0.23339	0.187712		Dgcr2	0.764857	-0.407383
Bcap29	0.188763	0.789611		Bend4	0.404746	0.948738		C1qtnf12	0.323933	0.579897		Camk2b	0.247891	-0.0718441		Cdc25b	0.183621	0.529586		Dgcr6	0.949175	0.438523
Bcap31	0.788521	0.909491		Bend6	0.733207	0.574816		C1qtnf6	0.457825	-0.235045		Camk2d	0.281643	0.884317		Cdc26	0.0753998	0.861828		Dgcr8	0.744979	0.49518
Bcar1	0.0689878	0.893365		Bend7	0.566263	0.756601		C1ra	0.238358	0.423465		Camk2g	0.94691	0.807768		Cdc27	0.334379	-0.250985		Dgkz	0.0438197	0.581236
Bcar3	0.408328	0.88761		Best1	0.506326	0.910994		C1rl	0.418189	-0.0375568		Camk2n1	0.797223	0.474239		Cdc34	0.519951	0.287156		Dguok	0.92112	0.5625
Bcas1	0.826662	0.320577		Bet1	0.310654	0.835719		C1s1	0.0799428	-0.314787		Camk2n2	0.620617	0.697868		Cdc37	0.739486	-0.394344		Dhcr24	0.168522	0.586242
Bcas2	0.267199	0.891856		Bet1l	0.242448	0.661776		C2	0.12562	0.8513		Camkk2	0.366132	0.709041		Cdc37l1	0.928393	-0.583577		Dhdds	0.28023	-0.815672
Bcas3	0.508494	0.818676		Bex1	0.268531	0.631247		C2cd2	0.173776	0.754686		Camkmt	0.374671	0.75675		Cdc40	0.841715	-0.325144		Dhps	0.466486	0.928973
Bcat1	0.455367	0.656148		Bex2	0.384814	-0.641813		C2cd2l	0.117572	0.923975		Caml	0.0391996	0.941603		Cdc42	0.750453	-0.799621		Dhrs3	0.539866	-0.706678
Bcat2	0.308841	0.951634		Bex3	0.0334843	0.917706		C2cd3	0.411905	0.853677		Camp	0.209302	0.750373		Cdc42bpa	0.35213	-0.355662		Dhrs9	0.127099	-0.409853
Bccip	0.345297	0.707973		Bex6	0.851373	0.308778		C2cd5	0.537712	0.0181452		Camsap1	0.601145	-0.099395		Cdc42bpb	0.169721	0.680574		Dhx15	0.949442	0.19492
Bcdin3d	0.068346	0.905013		Bfar	0.430744	0.974285		C3	0.192486	0.807647		Camsap2	0.0171675	0.934896		Cdc42ep2	0.517582	0.948031		Dhx29	0.382873	0.413444
Bckdha	0.0132439	0.986517		Bfsp1	0.778081	0.84807		C330007P06Rik	0.74688	-0.57747		Camta1	0.803581	-0.0485283		Cdc42ep3	0.265182	0.789601		Dhx30	0.329149	0.417702
Bckdhb	0.0154599	0.975388		Bgn	0.526396	0.948557		C330011M18Rik	0.189323	-0.141393		Camta2	0.243368	0.610958		Cdc42ep4	0.135299	0.368016		Dhx34	0.239867	-0.324703
Bckdk	0.891232	0.955166		Bhlha9	0.616068	0.170535		C330018D20Rik	0.117622	0.832934		Cand1	0.512572	-0.240925		Cdc42se1	0.824728	-0.240414		Dhx36	0.311916	-0.876142
Bcl10	0.0303158	0.960302		Bhlhb9	0.185167	0.334892		C3ar1	0.621953	0.973851		Cant1	0.25753	0.437574		Cdc42se2	0.356591	0.204491		Dhx38	0.464731	-0.442619
Bcl11a	0.888223	0.516562		Bhlhe22	0.940914	0.436367		C5ar1	0.544404	0.676655		Canx	0.583707	-0.303286		Cdc45	0.607915	0.338968		Dhx58	0.189247	0.610968
Bcl2	0.538384	0.231533		Bhlhe40	0.808377	0.398703		C5ar2	0.786482	0.896955		Cap1	0.64639	-0.449205		Cdc5l	0.774935	0.425648		Dhx9	0.250004	-0.363751
Bcl2a1a	0.000252098	0.997072		Bhlhe41	0.000898167	0.987239		C730034F03Rik	0.674623	0.0901427		Capg	0.472472	0.891624		Cdc73	0.85511	0.324434		Diaph1	0.246394	-0.2208
Bcl2a1b	0.0019803	0.994596		Bicc1	0.140093	0.931033		C77080	0.252909	0.954986		Capn1	0.237764	0.553361		Cdca4	0.787941	-0.367949		Diaph2	0.447968	-0.132899
Bcl2a1c	0.0430928	0.903542		Bicd1	0.396661	0.971226		C87436	0.245618	0.833218		Capn10	0.838012	0.529934		Cdca7l	0.155111	0.442123		Dicer1	0.21546	-0.0016795
Bcl2a1d	0.00304469	0.993358		Bicd2	0.404175	0.748883		C8g	0.708005	0.26118		Capn15	0.072994	0.772682		Cdca8	0.57241	0.496669		Dido1	0.600895	-0.436912
Bcl2l1	0.128984	0.987017		Bicdl1	0.246025	0.951941		C9	0.582601	0.605968		Capn2	0.0150065	0.936606		Cdh1	0.855281	0.55673		Dio2	0.358081	0.0998938
Bcl2l11	0.884626	0.0892278		Bicra	0.407145	-0.300179		C9orf72	0.666496	-0.273372		Capn5	0.432334	0.261927		Cdip1	0.267991	-0.861561		Dip2a	0.440729	0.452908
Bcl2l12	0.047558	0.899613		Bicral	0.28738	0.750067		CAAA01118383.1	0.0511016	0.861448		Capn7	0.193012	0.916448		Cdipt	0.831401	0.806518		Dip2c	0.608649	0.0580056
Bcl2l13	0.27619	0.747935		Bid	0.0774855	0.983353		CAAA01147332.1	0.616425	-0.825325		Capn9	0.942982	0.481049		Cdk10	0.969121	0.45472		Dirc2	0.438304	0.366371
Bcl2l14	0.621075	0.504746		Bik	0.997946	0.062833		Caap1	0.479102	-0.0115276		Capns1	0.443434	0.890752		Cdk11b	0.439844	0.311083		Dis3l2	0.374444	-0.240684
Bcl2l2	0.779618	0.446954		Bin1	0.589523	0.555709		Cab39	0.362271	0.694892		Caprin1	0.445933	0.278364		Cdk12	0.826654	0.53506		Dlat	0.303734	0.43942
Bcl3	0.58916	0.978563		Bin2	0.378265	0.979382		Cab39l	0.51389	0.755337		Caprin2	0.290372	0.862227		Cdk13	0.16588	0.319327		Dld	0.12386	0.436112
Bcl6	0.436428	0.878481		Bin3	0.22344	0.939369		Cabin1	0.300942	0.37325		Capsl	0.0918695	0.920701		Cdk14	0.888126	0.0910232		Dlgap4	0.978005	0.151304
Bcl6b	0.150605	0.637693		Birc2	0.572087	0.751131		Cables1	0.303307	0.593597		Capza1	0.116915	0.915731		Cdk16	0.483048	-0.270818		Dlst	0.532398	-0.450359
Bcl7a	0.290965	0.848428		Birc3	0.97668	0.980894		Cables2	0.681628	0.301756		Capza2	0.179919	0.688254		Cdk17	0.853109	0.124899		Dmac1	0.774573	0.510162
Bcl7b	0.189117	0.887756		Birc5	0.447983	0.547583		Cabyr	0.753381	0.64668		Capzb	0.8548	0.851403		Cdk18	0.254855	0.94109		Dmtf1	0.458908	0.27357
Bcl7c	0.360116	0.630851		Birc6	0.351997	0.548219		Cacfd1	0.344415	0.945782		Car13	0.666359	0.974353		Cdk19	0.781331	0.711434		Dmxl1	0.399968	0.368379
Bcl9	0.563503	0.212903		Bivm	0.0983657	0.943992		Cachd1	0.848349	0.73417		Car2	0.149771	0.973073		Cdk2	0.0441158	0.98637		Dmxl2	0.649552	0.179214
Bcl9l	0.397477	0.502553		Blcap	0.187594	0.926708		Cacna1a	0.870038	0.263893		Car4	0.930984	0.894381		Cdk20	0.356731	-0.137268		Dna2	0.419541	0.0713167
Bclaf1	0.900532	0.820863		Blm	0.776162	0.617746		Cacna1b	0.700751	0.669516		Car5b	0.652299	-0.22584		Cdk2ap1	0.844147	-0.369411		Dnaaf2	0.569604	0.143821
Bclaf3	0.381867	0.791023		Blmh	0.533374	0.81591		Cacna1d	0.549366	0.86247		Car7	0.819453	0.901657		Cdk2ap2	0.42699	0.561079		Dnaaf3	0.265574	-0.476111
Bco2	0.770564	0.915078		Blnk	0.683568	0.510533		Cacna1e	0.378413	-0.289947		Car9	0.665578	-0.19555		Cdk4	0.408223	0.786584		Dnaja1	0.749466	0.350462
Bcor	0.415947	0.470977		Bloc1s1	0.148404	0.964409		Cacna1f	0.64726	0.135393		Card11	0.0439183	-0.431475		Cdk5	0.984901	0.352362		Dnaja2	0.710195	0.616944
Bcorl1	0.515392	0.392842		Bloc1s2	0.0982088	0.850304		Cacna2d1	0.236764	0.570447		Card19	0.197883	0.81673		Cdk5r1	0.592033	0.624318		Dnaja3	0.300194	0.437315
Bcr	0.258576	0.639931		Bloc1s3	0.590786	0.92046		Cacnb1	0.627068	0.195278		Card6	0.502143	-0.128539		Cdk5rap1	0.683126	-0.0872698		Dnajb1	0.796377	-0.448156
Bcs1l	0.848503	0.748534		Bloc1s4	0.41652	0.936917		Cacnb2	0.127249	0.87548		Card9	0.197095	0.535883		Cdk5rap2	0.214005	0.389776		Dnajb11	0.948924	0.187444
Bdh1	0.584876	0.972206		Bloc1s5	0.414997	0.92233		Cacnb3	0.867553	0.0131096		Carf	0.860764	0.459191		Cdk5rap3	0.233047	-0.77267		Dnajb12	0.350632	0.0953409
Bdh2	0.0754162	0.948059		Bloc1s6	0.82302	0.60406		Cacnb4	0.553761	-0.648203		Carhsp1	0.709248	0.784727		Cdk6	0.262916	-0.313514		Dnajb14	0.756605	0.406324
Bdkrb1	0.0126464	-0.249329		Blvra	0.0946357	0.972294		Cactin	0.380296	0.446765		Carm1	0.622243	-0.449153		Cdk7	0.375457	0.155054		Dnajb6	0.742682	0.700099
Bdp1	0.345052	0.568998		Blvrb	0.113228	0.946511		Cacul1	0.0337371	0.958131		Carmil1	0.331719	-0.410526		Cdk8	0.809043	-0.0902741		Dnajb9	0.456889	-0.478762
Bean1	0.20647	0.534597		Blzf1	0.198364	0.920379		Cacybp	0.0816918	0.821402		Carmil2	0.93628	0.424694		Cdk9	0.965828	-0.0118331		Dnajc1	0.518543	-0.713681
Becn1	0.635316	0.0144975		Bmf	0.230913	0.959566		Cad	0.241451	0.606017		Carnmt1	0.233045	0.569375		Cdkal1	0.864366	-0.410401		Dnajc10	0.781723	0.347294
Bend3	0.0294168	0.970657		Bmi1	0.494711	0.0871292		Cadm1	0.557991	0.853372		Carns1	0.445906	0.848134		Cdkl2	0.761481	-0.429898		Dnajc13	0.223365	-0.172765
Bend4	0.0107551	0.997667		Bmp1	0.235095	0.944408		Cage1	0.972885	0.109158		Cars	0.352107	0.867982		Cdkn1a	0.309117	0.981477		Dnajc14	0.399695	0.311604
Bend6	0.878847	0.839172		Bmp2	0.793979	0.930867		Calcoco1	0.13497	0.924097		Cars2	0.678893	0.206137		Cdkn1b	0.704761	0.0757592		Dnajc15	0.81517	-0.0922311
Best1	0.157666	0.94449		Bmp2k	0.537437	0.822038		Calcrl	0.789452	0.991449		Casc3	0.659693	-0.432672		Cdkn1c	0.176928	-0.0846783		Dnajc18	0.470194	0.467805
Bet1	0.219388	0.791184		Bmp5	0.830308	0.465927		Cald1	0.820399	0.824622		Casd1	0.942673	0.498706		Cdkn2aip	0.794561	-0.109201		Dnajc19	0.699972	0.288697
Bet1l	0.274017	0.556875		Bmper	0.717535	0.415453		Calhm2	0.575997	0.920666		Cask	0.43182	0.166504		Cdkn2aipnl	0.465366	-0.128738		Dnajc2	0.990778	-0.397465
Bex1	0.122753	0.798822		Bmpr1a	0.148615	0.882548		Calhm6	0.340588	0.98234		Caskin2	0.230462	0.264542		Cdkn2c	0.188936	-0.53293		Dnajc21	0.840994	0.258784
Bex2	0.799714	0.21285		Bmpr2	0.336822	0.629054		Calm1	0.193349	0.614		Casp1	0.726742	0.871309		Cdkn2d	0.671486	-0.383476		Dnajc25	0.718531	-0.275344
Bex3	0.0860054	0.861739		Bms1	0.131978	0.883515		Calm2	0.0761942	0.898857		Casp2	0.495534	0.596952		Cdkn3	0.421436	-0.204551		Dnajc3	0.584262	0.153775
Bex6	0.138541	0.891134		Bmt2	0.300736	0.948891		Calm3	0.309699	0.644544		Casp3	0.155286	0.627743		Cdo1	0.64777	0.758303		Dnajc30	0.372197	-0.353418
Bfar	0.855888	0.826507		Bmx	0.239289	0.688248		Calm4	0.20531	-0.362689		Casp4	0.12274	0.993945		Cdpf1	0.867387	0.246842		Dnajc4	0.915419	0.397198
Bfsp1	0.605402	0.939221		Bmyc	0.0463301	0.898186		Calm5	0.215851	-0.646053		Casp6	0.409219	0.732461		Cdr2	0.271665	0.120414		Dnajc5	0.846432	0.422449
Bgn	0.257294	0.967058		Bnc2	0.0319088	0.396753		Calml4	0.235886	-0.30703		Casp7	0.820494	0.831572		Cds1	0.346944	0.295394		Dnajc7	0.378215	0.657939
Bhlha15	0.270795	-0.494894		Bnip1	0.887451	-3.91311e-05		Calr	0.0281444	0.980376		Casp8	0.332815	0.742853		Cds2	0.326254	-0.485081		Dnajc8	0.844736	-0.325503
Bhlha9	0.161838	0.170535		Bnip2	0.73948	-0.659923		Calu	0.467621	0.220518		Casp8ap2	0.599762	0.657894		Cdt1	0.584384	0.213842		Dnal4	0.669179	-0.0203209
Bhlhb9	0.138209	0.632636		Bnip3	0.000696864	0.992056		Caly	0.215602	-0.405622		Casp9	0.52609	0.837293		Cdv3	0.845774	0.535766		Dnase1l1	0.137274	-0.0107356
Bhlhe40	0.780033	0.456538		Bnip3l	0.603864	0.912832		Camk1	0.265176	0.943037		Cast	0.0680209	0.853628		Cdyl	0.639931	0.541952		Dnase2a	0.799725	0.090833
Bhlhe41	0.00031234	0.991902		Bnipl	0.293497	-0.316159		Camk1d	0.431282	0.856519		Castor1	0.785104	0.754766		Cdyl2	0.889869	0.577456		Dnlz	0.773962	0.723962
Bicc1	0.109927	0.991219		Boc	0.108606	0.864921		Camk2a	0.220038	-0.24592		Castor2	0.444229	0.768469		Ceacam1	0.149338	0.413149		Dnm1l	0.32532	-0.405027
Bicd1	0.437944	0.942846		Bod1	0.888812	-0.604099		Camk2b	0.147367	-0.692477		Casz1	0.733778	0.108461		Cebpa	0.576593	0.630766		Dnm2	0.759056	0.532211
Bicd2	0.470388	0.837043		Bod1l	0.37961	0.658896		Camk2d	0.593397	0.729424		Cat	0.756311	0.803681		Cebpb	0.381413	0.0557089		Dnmt1	0.378301	-0.0550471
Bicdl1	0.825278	0.582144		Bok	0.956964	0.931736		Camk2g	0.244148	0.915264		Catsper2	0.777098	0.147171		Cebpg	0.427057	0.075369		Dnmt3a	0.0793683	0.532468
Bicdl2	0.0248076	-0.251554		Bola1	0.10822	0.917095		Camk2n1	0.248318	0.874233		Cav1	0.260101	0.988344		Cebpz	0.991687	-0.37958		Dnpep	0.637502	0.657185
Bicra	0.43747	-0.155886		Bola2	0.983975	0.620892		Camk2n2	0.517877	0.879988		Cav2	0.731942	0.442269		Cebpzos	0.350298	0.431757		Dnttip1	0.493114	0.199628
Bicral	0.124568	0.889642		Bola3	0.916826	0.431137		Camk4	0.256516	-0.2		Cavin1	0.832694	0.72637		Cela1	0.394522	-0.0329562		Dock1	0.390407	0.470238
Bid	0.158611	0.96477		Bop1	0.187635	0.786739		Camkk1	0.351334	-0.0879988		Cavin3	0.483122	0.719666		Celf1	0.703406	-0.510494		Dock10	0.799453	0.568081
Bik	0.710261	0.2861		Bora	0.610992	0.440517		Camkk2	0.300037	0.853992		Cbarp	0.971768	0.337595		Celf2	0.14736	0.944466		Dock11	0.144929	0.62793
Bin1	0.783921	0.534428		Borcs5	0.314644	0.939278		Camkmt	0.262763	0.446182		Cbfa2t2	0.566904	0.248899		Cemip2	0.65968	0.839591		Dock2	0.516836	0.394818
Bin2	0.00602346	0.999079		Borcs6	0.0112697	0.946779		Caml	0.259363	0.650542		Cbfa2t3	0.839433	0.852047		Cenpa	0.787793	0.315887		Dock4	0.349463	-0.307069
Bin3	0.0270645	0.991832		Borcs7	0.562055	0.578014		Camp	0.435684	-0.474348		Cbfb	0.703658	0.116768		Cenpb	0.285773	-0.55159		Dock5	0.24158	0.36441
Birc2	0.558083	0.670262		Borcs8	0.103271	0.942263		Camsap1	0.491862	-0.206288		Cbl	0.364927	0.344062		Cenpc1	0.587785	-0.615366		Dock7	0.180675	0.351241
Birc3	0.953241	0.970437		Bpgm	0.25845	0.975348		Camsap2	0.175492	0.720099		Cblb	0.553473	0.589295		Cenpj	0.84837	0.0725497		Dohh	0.921704	0.487204
Birc5	0.346873	0.713755		Bphl	0.25494	0.942106		Camsap3	0.229321	0.910377		Cbll1	0.62458	-0.577021		Cenpl	0.322577	0.849918		Dok1	0.248694	0.528718
Birc6	0.400032	0.518174		Bpifc	0.370365	0.890913		Camta1	0.740853	0.532289		Cbr1	0.827693	0.701782		Cenpn	0.70594	0.665154		Dok3	0.350685	0.343493
Bivm	0.0247237	0.9768		Bpnt1	0.766576	0.7189		Camta2	0.19312	0.76542		Cbr2	0.373158	0.138022		Cenps	0.576948	-0.0197128		Dot1l	0.242042	-0.0674463
Blcap	0.345184	0.887157		Bptf	0.362481	0.579361		Cand1	0.538846	-0.0140018		Cbr3	0.650833	0.885163		Cenpu	0.78418	0.407088		Dpagt1	0.642747	0.0463997
Blk	0.11639	0.180315		Braf	0.396152	0.421905		Cand2	0.143345	0.0101795		Cbr4	0.752822	0.24934		Cenpw	0.987997	-0.402292		Dpep2	0.973084	0.143837
Blm	0.409987	0.923456		Brap	0.194165	0.859732		Cant1	0.0709253	0.931644		Cbwd1	0.580031	0.150116		Cenpx	0.764108	-0.170619		Dpf2	0.908654	0.791519
Blmh	0.519959	0.932832		Brat1	0.136038	0.837336		Canx	0.54847	-0.292199		Cbx1	0.0754695	0.877937		Cep104	0.451939	-0.701776		Dph3	0.978108	0.496693
Blnk	0.753636	0.484241		Brca1	0.337648	0.825077		Cap1	0.398292	-0.00474712		Cbx2	0.226207	0.340412		Cep120	0.150985	0.019959		Dph6	0.728352	0.399193
Bloc1s1	0.145235	0.965726		Brca2	0.277914	0.66936		Capg	0.640713	0.884769		Cbx3	0.0013935	0.987175		Cep128	0.506267	-0.259568		Dph7	0.209646	-0.595163
Bloc1s2	0.0909456	0.87093		Brcc3	0.338629	0.351373		Capn1	0.304361	0.487816		Cbx4	0.905154	0.817375		Cep135	0.892715	-0.623282		Dpm1	0.380335	-0.411533
Bloc1s3	0.61165	0.903485		Brd1	0.234212	0.807744		Capn10	0.820327	0.671606		Cbx5	0.511962	0.653287		Cep152	0.395036	-0.682319		Dpm2	0.860127	-0.0170504
Bloc1s4	0.416707	0.959146		Brd2	0.137695	0.871675		Capn12	0.176625	-0.391456		Cbx6	0.706572	0.56727		Cep162	0.146285	-0.10381		Dpm3	0.94825	0.258281
Bloc1s5	0.196938	0.909243		Brd3	0.822868	0.826132		Capn15	0.0545337	0.963258		Cbx7	0.319753	0.90785		Cep164	0.683127	0.433026		Dpp7	0.369061	-0.267722
Bloc1s6	0.833674	0.333579		Brd4	0.333671	0.610064		Capn2	0.0209138	0.947845		Cbx8	0.297795	0.43247		Cep170	0.576696	-0.473064		Dpp8	0.151195	0.550773
Blvra	0.301804	0.960108		Brd7	0.418678	0.116367		Capn5	0.116327	0.781491		Cby1	0.845067	0.159972		Cep170b	0.87649	0.82263		Dpy30	0.659014	-0.101461
Blvrb	0.0914626	0.949233		Brd8	0.586845	0.765304		Capn7	0.189877	0.810857		Cc2d1a	0.193299	0.656862		Cep19	0.40737	0.416591		Dpys	0.480168	0.864686
Blzf1	0.315423	0.775501		Brd9	0.794631	0.0803732		Capn9	0.976899	0.481049		Cc2d1b	0.59322	0.0565713		Cep192	0.690716	0.271859		Dpysl2	0.778596	-0.114544
Bmf	0.223793	0.961783		Brdt	0.975687	0.548894		Capns1	0.543325	0.712905		Cc2d2a	0.879579	0.698451		Cep250	0.464576	0.318645		Dr1	0.916315	0.061735
Bmi1	0.192851	0.83164		Brf1	0.648318	0.876401		Capns2	0.838214	0.399026		Ccar1	0.739781	-0.323862		Cep290	0.858915	0.393905		Dram1	0.693796	0.939623
Bmp1	0.106452	0.910645		Brf2	0.426024	0.0968838		Caprin1	0.464891	0.383229		Ccar2	0.242847	0.400239		Cep295	0.205333	-0.603254		Dram2	0.77992	0.363461
Bmp10	0.659617	0.75058		Bri3	0.624869	0.666775		Caprin2	0.764589	-0.171096		Ccbe1	0.187768	0.0419367		Cep350	0.374639	-0.458437		Drap1	0.437634	0.35206
Bmp2	0.0371339	0.983756		Bri3bp	0.230167	0.993875		Capza1	0.457008	0.446601		Ccdc106	0.748721	0.216885		Cep57	0.720296	0.438402		Drg1	0.36018	-0.206502
Bmp2k	0.575719	0.771357		Brinp1	0.718455	0.978679		Capza2	0.0560494	0.913677		Ccdc107	0.695432	-0.261515		Cep63	0.515442	-0.329469		Drosha	0.315606	-0.0516151
Bmp5	0.603715	0.470406		Brinp3	0.086401	1		Capzb	0.911294	0.892098		Ccdc112	0.999185	-0.141432		Cep70	0.791548	0.217811		Dse	0.908834	-0.445847
Bmp8a	0.12823	-0.0389991		Brip1	0.55108	0.193527		Car11	0.792676	0.684643		Ccdc115	0.0674184	0.843829		Cep76	0.223526	0.178754		Dst	0.580687	0.525001
Bmper	0.288647	0.510185		Brix1	0.974631	0.740534		Car13	0.666571	0.9782		Ccdc117	0.237556	0.841237		Cep78	0.288943	-0.234318		Dstn	0.21194	0.467902
Bmpr1a	0.143201	0.823944		Brk1	0.227696	0.848422		Car15	0.680759	0.444828		Ccdc12	0.253717	0.822087		Cep83	0.572707	-0.530667		Dstyk	0.29517	0.372275
Bmpr2	0.369949	0.747701		Brms1	0.698382	0.124151		Car2	0.916057	0.944302		Ccdc120	0.236249	0.935547		Cep85l	0.311428	0.65858		Dtd1	0.342983	-0.351241
Bms1	0.213714	0.765599		Brms1l	0.114962	0.968714		Car4	0.975392	0.908822		Ccdc122	0.853627	0.0204547		Cep89	0.80291	0.5077		Dtnb	0.404843	0.268721
Bmt2	0.282489	0.974609		Brox	0.472715	0.358988		Car5b	0.650751	0.641159		Ccdc124	0.103744	0.907508		Cep95	0.602866	0.0493927		Dtnbp1	0.601786	-0.421171
Bmx	0.27787	0.694999		Brpf1	0.589512	0.148165		Car9	0.955637	0.297309		Ccdc125	0.7129	0.830731		Cep97	0.801938	0.482266		Dtx2	0.730335	0.819549
Bmyc	0.0321251	0.931857		Brpf3	0.457872	0.247433		Card11	0.135072	0.82581		Ccdc126	0.547758	0.0204512		Cept1	0.582661	0.626792		Dtx3	0.564519	0.293442
Bnc2	0.0444508	0.249516		Brsk1	0.0436883	-0.300599		Card14	0.558948	0.75747		Ccdc127	0.189997	0.984789		Cercam	0.209471	-0.413232		Dtx3l	0.639702	0.265312
Bnip1	0.904084	0.544887		Brwd1	0.218222	0.758473		Card19	0.17661	0.85929		Ccdc130	0.800719	-0.514398		Cerk	0.389221	0.937378		Dtx4	0.672193	-0.111976
Bnip2	0.658858	-0.564543		Brwd3	0.381932	0.575972		Card6	0.465143	0.522659		Ccdc134	0.755244	0.570931		Cers2	0.103954	0.523942		Dtymk	0.798717	0.109283
Bnip3	0.000247583	0.993607		Bscl2	0.445938	0.948617		Card9	0.365185	0.671756		Ccdc137	0.437582	-0.708805		Cers4	0.60305	0.392644		Dusp1	0.951512	0.394992
Bnip3l	0.715537	0.904427		Bsdc1	0.591901	-0.0250563		Carf	0.929473	-0.056329		Ccdc138	0.521053	0.099947		Cers5	0.966072	0.788377		Dusp11	0.525643	-0.184484
Bnipl	0.95107	0.340877		Bsg	0.0364677	0.974795		Carhsp1	0.783527	0.506008		Ccdc14	0.642881	0.557612		Cers6	0.269907	0.973297		Dusp16	0.194846	0.401887
Boc	0.0527964	0.980733		Bsn	0.0978811	0.918327		Carm1	0.422204	0.0532928		Ccdc141	0.542679	-0.585019		Cetn2	0.863317	-0.2158		Dusp18	0.697134	0.718188
Bod1	0.977062	0.0990241		Bspry	0.568452	0.325845		Carmil1	0.265281	0.582363		Ccdc146	0.119339	0.808331		Cetn3	0.600482	-0.0749756		Dusp19	0.289661	-0.426972
Bod1l	0.318758	0.727072		Bst1	0.944266	0.990813		Carnmt1	0.197815	0.653288		Ccdc148	0.377428	0.797407		Cfap126	0.966939	0.420363		Dusp22	0.359619	-0.842907
Bok	0.939039	0.934729		Bst2	0.017897	0.969588		Carns1	0.766462	0.485013		Ccdc15	0.546583	0.011897		Cfap157	0.565258	0.660671		Dusp23	0.637829	0.058761
Bola1	0.111284	0.898957		Btaf1	0.656659	0.4874		Cars	0.169611	0.916629		Ccdc154	0.800356	0.375609		Cfap20	0.217206	0.534816		Dusp3	0.453326	0.904479
Bola2	0.716959	0.656407		Btbd1	0.999768	0.629441		Cars2	0.464413	0.0287677		Ccdc157	0.829143	0.723205		Cfap298	0.758745	-0.316802		Dut	0.512529	-0.299959
Bola3	0.701555	0.0749138		Btbd10	0.728703	0.21644		Casc3	0.5653	-0.245282		Ccdc159	0.356456	-0.0860918		Cfap36	0.332686	-0.0182338		Dxo	0.648526	0.0768037
Bop1	0.136609	0.887741		Btbd11	0.12942	0.556897		Casd1	0.48965	0.646366		Ccdc163	0.932763	-0.184134		Cfap43	0.489265	0.333441		Dym	0.23292	0.504288
Bora	0.642259	0.654525		Btbd16	0.745931	0.186485		Cask	0.300644	0.540413		Ccdc166	0.0423892	0.947604		Cfap97	0.977601	0.0869176		Dync1h1	0.475807	-0.36158
Borcs5	0.114397	0.923546		Btbd17	0.719629	0.653986		Caskin2	0.329247	-0.102162		Ccdc167	0.338397	0.870178		Cfb	0.581179	0.937966		Dync1i2	0.759282	-0.424527
Borcs6	0.019426	0.951217		Btbd19	0.703216	-0.0861767		Casp1	0.696595	0.894015		Ccdc17	0.708368	0.503534		Cfdp1	0.128049	0.862052		Dync1li1	0.206523	-0.332709
Borcs7	0.568767	0.687298		Btbd2	0.216718	0.93497		Casp2	0.395584	0.597194		Ccdc171	0.418358	0.112216		Cfh	0.333321	0.645114		Dync1li2	0.562646	-0.23623
Borcs8	0.081911	0.963482		Btbd3	0.212835	0.949022		Casp3	0.0396694	0.922863		Ccdc173	0.567316	0.452208		Cfl1	0.113792	0.673283		Dynll1	0.152625	0.630174
Bpgm	0.210175	0.987755		Btbd6	0.87372	0.97738		Casp4	0.182193	0.976329		Ccdc174	0.281576	0.461772		Cfl2	0.259395	0.386126		Dynll2	0.864518	0.51844
Bphl	0.370329	0.945547		Btbd7	0.83745	-0.849406		Casp6	0.160384	0.926953		Ccdc180	0.276402	0.771846		Cflar	0.651394	0.981164		Dynlrb1	0.853537	0.197419
Bpifc	0.556819	0.858016		Btbd9	0.0946741	0.898473		Casp7	0.700397	0.97455		Ccdc181	0.240874	0.213884		Cfp	0.507017	0.502172		Dynlt1a	0.294364	-0.451423
Bpnt1	0.693831	0.694932		Btc	0.424304	0.194832		Casp8	0.783814	0.450167		Ccdc186	0.40821	0.097768		Cgas	0.854686	0.738692		Dynlt1f	0.397335	0.193679
Bptf	0.353346	0.603083		Btd	0.169593	0.815155		Casp8ap2	0.65101	0.738827		Ccdc191	0.989971	0.0708857		Cggbp1	0.0285015	0.922838		Dynlt3	0.959279	-0.0623633
Braf	0.329477	0.663343		Btf3	0.844587	0.735414		Casp9	0.35404	0.942877		Ccdc25	0.322479	0.824773		Cgnl1	0.274909	-0.222081		Dyrk1a	0.57661	-0.0923853
Brap	0.166243	0.876297		Btf3l4	0.417582	0.657504		Cass4	0.51826	0.874121		Ccdc28a	0.401112	0.564545		Cgref1	0.44271	-0.191245		Dyrk1b	0.30447	-0.273631
Brat1	0.088848	0.902		Btg1	0.0561946	0.870912		Cast	0.222156	0.650575		Ccdc28b	0.541682	0.388668		Cgrrf1	0.780602	-0.0878387		E2f1	0.710301	0.165249
Brca1	0.159683	0.892196		Btg2	0.587069	-0.287971		Castor1	0.569912	0.412089		Ccdc32	0.239977	0.818634		Ch25h	0.686566	0.682441		E2f3	0.573935	0.428574
Brca2	0.254566	0.967647		Btg3	0.903735	0.715557		Castor2	0.357664	0.771992		Ccdc34	0.110457	0.878112		Chac1	0.125266	0.731095		E2f4	0.843786	0.523337
Brcc3	0.413457	0.373141		Btk	0.163568	0.940273		Casz1	0.732242	-0.119875		Ccdc39	0.329723	-0.310652		Chac2	0.770596	-0.272873		E2f5	0.505788	0.428461
Brd1	0.237965	0.819666		Btla	0.394517	0.690531		Cat	0.727724	0.573228		Ccdc43	0.902554	0.0128544		Chaf1a	0.699489	0.30421		E2f8	0.399566	0.909512
Brd2	0.145047	0.862639		Btrc	0.280895	0.641563		Catsper2	0.745058	0.0305489		Ccdc47	0.609436	-0.16519		Chaf1b	0.245644	-0.128972		Eaf1	0.58853	-0.344305
Brd3	0.50314	0.906541		Bub1	0.255223	0.130968		Catsperg1	0.0672007	0.886315		Ccdc50	0.752943	0.98763		Champ1	0.4418	-0.140137		Ebag9	0.320934	-0.668514
Brd4	0.386199	0.603844		Bub1b	0.452114	0.142073		Cav1	0.309783	0.984433		Ccdc51	0.473367	0.676391		Chchd1	0.237667	0.697767		Ebi3	0.742964	0.865672
Brd7	0.412119	0.225024		Bub3	0.201988	0.556961		Cav2	0.809514	0.69428		Ccdc58	0.585422	0.48331		Chchd10	0.212622	0.642652		Ebna1bp2	0.943234	0.192897
Brd8	0.375196	0.93425		Bud13	0.588042	0.614612		Cavin1	0.727241	0.684698		Ccdc59	0.648802	0.322528		Chchd2	0.105727	0.754865		Ebp	0.22952	0.558988
Brd9	0.870092	0.170753		Bud23	0.613151	0.636446		Cavin3	0.25089	0.0417161		Ccdc6	0.298167	0.520235		Chchd3	0.694041	0.844512		Ebpl	0.807741	0.571553
Brdt	0.687532	0.847022		Bud31	0.701231	0.0783627		Cavin4	0.391637	0.805042		Ccdc61	0.0596329	0.967031		Chchd4	0.400186	0.553693		Ech1	0.375231	0.316235
Brf1	0.979167	0.924761		Bysl	0.312749	0.616959		Cbarp	0.989372	0.686512		Ccdc62	0.830444	0.00175293		Chchd5	0.715466	-0.180195		Echs1	0.21322	0.441688
Brf2	0.33783	0.680133		Bzw1	0.1546	0.862457		Cbfa2t2	0.691838	0.42089		Ccdc63	0.593149	-0.101594		Chchd6	0.822963	0.320035		Eci1	0.481415	0.144049
Bri3	0.486335	0.696256		Bzw2	0.552184	-0.157976		Cbfa2t3	0.741356	0.815575		Ccdc66	0.304537	-0.911731		Chchd7	0.878974	-0.574116		Ecpas	0.663993	0.111707
Bri3bp	0.313103	0.973085		C130026I21Rik	0.382188	0.835258		Cbfb	0.49908	0.146174		Ccdc69	0.44315	0.826708		Chd1	0.829109	0.466748		Edc3	0.436132	0.317227
Brinp1	0.0689927	0.978679		C130050O18Rik	0.709234	0.888953		Cbl	0.475349	-0.30734		Ccdc71	0.746333	-0.334224		Chd1l	0.776869	0.62528		Edc4	0.300038	0.204131
Brinp3	0.02861	1		C1d	0.805747	0.0905407		Cblb	0.199023	0.952514		Ccdc71l	0.41896	0.657686		Chd2	0.496611	0.519222		Edem1	0.810555	0.316964
Brip1	0.30715	0.57251		C1galt1	0.0742822	0.976176		Cbll1	0.645898	-0.120181		Ccdc73	0.6763	0.34315		Chd3	0.200685	0.35473		Edem2	0.80819	0.314388
Brix1	0.852636	0.836015		C1galt1c1	0.491978	0.087879		Cbr1	0.980847	0.861062		Ccdc77	0.554737	0.395154		Chd4	0.270615	0.0395817		Edem3	0.182976	-0.256845
Brk1	0.260486	0.834281		C1qa	0.522273	0.925853		Cbr2	0.74511	0.646898		Ccdc80	0.645973	0.874091		Chd6	0.429593	0.292253		Edf1	0.539985	0.379861
Brms1	0.699295	0.0343391		C1qb	0.327209	0.728032		Cbr3	0.773012	0.896821		Ccdc82	0.368849	-0.0180988		Chd7	0.164647	-0.298589		Edn1	0.402928	0.63154
Brms1l	0.0754273	0.973186		C1qbp	0.0420056	0.895516		Cbr4	0.475257	0.537572		Ccdc84	0.704449	0.686119		Chd8	0.409085	-0.296516		Eea1	0.980247	0.402929
Brox	0.616201	0.384227		C1qc	0.0637549	0.971156		Cbwd1	0.734795	0.0592103		Ccdc85b	0.479767	0.690088		Chd9	0.368084	0.913021		Eed	0.970662	0.0585073
Brpf1	0.65051	-0.00635683		C1ql2	0.122306	0.178918		Cbx1	0.057381	0.913214		Ccdc86	0.306217	0.983583		Chek2	0.488955	0.762258		Eef1a1	0.390587	-0.022645
Brpf3	0.467323	0.276464		C1qtnf1	0.0925243	-0.414053		Cbx2	0.0577885	0.397528		Ccdc88a	0.756461	0.916951		Cherp	0.553214	-0.135586		Eef1akmt1	0.438611	0.0458223
Brsk1	0.0328109	-0.300599		C1qtnf12	0.42046	0.705241		Cbx3	0.00584042	0.970871		Ccdc88b	0.493345	0.190942		Chfr	0.463197	-0.404794		Eef1akmt2	0.883856	0.454742
Brwd1	0.0568033	0.926168		C1qtnf6	0.231526	0.942045		Cbx4	0.915513	0.703478		Ccdc9	0.740077	0.150103		Chic2	0.546617	0.442182		Eef1b2	0.856316	-0.212956
Brwd3	0.520508	0.0363176		C1ra	0.258841	0.678831		Cbx5	0.394715	0.914769		Ccdc90b	0.458751	0.0971371		Chid1	0.436722	0.464571		Eef1d	0.578188	0.502445
Bscl2	0.173861	0.975778		C1rb	0.248688	0.239014		Cbx6	0.218897	-0.292482		Ccdc91	0.504192	0.378725		Chil1	0.818486	0.691118		Eef1e1	0.317201	0.625319
Bsdc1	0.610594	-0.209583		C1rl	0.0607959	0.95518		Cbx7	0.502284	0.854589		Ccdc93	0.200744	0.655744		Chil3	0.639084	0.820423		Eef1g	0.909758	0.0954936
Bsg	0.0338595	0.978013		C1s1	0.0717238	0.312687		Cbx8	0.520978	0.816396		Ccdc97	0.566427	0.274103		Chka	0.0780853	0.959143		Eef2	0.0224184	0.287806
Bsn	0.0481228	0.951636		C2	0.938822	-0.125286		Cby1	0.787534	0.477474		Cck	0.769469	0.433248		Chkb	0.924642	-0.858319		Eepd1	0.55107	0.68126
Bspry	0.726001	0.529724		C2cd2	0.127444	0.904773		Cc2d1a	0.214989	0.709427		Ccl1	0.343701	0.822629		Chm	0.930296	-0.660143		Efcab14	0.872888	0.0855541
Bst1	0.900251	0.991931		C2cd2l	0.0223767	0.978015		Cc2d1b	0.396447	0.657118		Ccl12	0.448058	0.813892		Chml	0.570281	-0.000884135		Efhd2	0.921602	-0.274363
Bst2	0.00478809	0.97984		C2cd3	0.334002	0.816508		Cc2d2a	0.328003	0.749452		Ccl17	0.255352	0.911265		Chmp1a	0.826941	0.598389		Efr3a	0.952036	-0.536793
Btaf1	0.390652	0.811436		C2cd5	0.360677	0.818959		Ccar1	0.841221	0.507896		Ccl2	0.153157	0.960876		Chmp2a	0.77365	0.355753		Eftud2	0.268585	-0.313966
Btbd1	0.94022	0.68388		C3	0.110631	0.903468		Ccar2	0.333837	0.260302		Ccl20	0.309693	0.988651		Chmp2b	0.784841	-0.622914		Egln1	0.768986	0.388177
Btbd10	0.486632	0.532316		C330007P06Rik	0.632329	0.0934492		Ccbe1	0.616243	0.366574		Ccl22	0.555002	0.94369		Chmp3	0.0080154	0.952381		Egln2	0.438504	0.477441
Btbd11	0.17542	0.384025		C330011M18Rik	0.894816	0.595896		Ccdc102a	0.546715	-0.19072		Ccl24	0.870214	0.630611		Chmp4b	0.251553	0.552645		Egr2	0.282435	0.199154
Btbd16	0.575275	0.186485		C330018D20Rik	0.166305	0.692225		Ccdc106	0.947325	-0.154653		Ccl25	0.875945	-0.252836		Chmp5	0.101017	0.859912		Ehbp1l1	0.404324	-0.0803402
Btbd17	0.441188	0.713235		C3ar1	0.603267	0.980834		Ccdc107	0.150658	0.814356		Ccl27a	0.574439	0.39689		Chmp6	0.753199	0.44649		Ehd1	0.996183	0.625068
Btbd19	0.416328	0.762261		C530008M17Rik	0.165385	-0.0787677		Ccdc112	0.529761	0.730486		Ccl3	0.144607	0.978167		Chmp7	0.610284	0.601278		Ehd4	0.736058	0.68495
Btbd2	0.110704	0.947308		C5ar1	0.287352	0.939509		Ccdc115	0.0938711	0.83284		Ccl4	0.128894	0.977224		Chordc1	0.957669	0.175244		Ei24	0.808507	0.744964
Btbd3	0.0532653	0.96988		C5ar2	0.433783	0.976589		Ccdc116	0.0137277	0.970342		Ccl5	0.224886	0.978255		Chp1	0.446113	0.486041		Eif1	0.808705	0.421824
Btbd6	0.719486	0.951782		C730034F03Rik	0.57238	0.399561		Ccdc117	0.348694	0.856417		Ccl6	0.0786549	0.860327		Chpf	0.683975	0.839136		Eif1a	0.98274	0.509559
Btbd7	0.687106	-0.667182		C77080	0.106146	0.9905		Ccdc12	0.12373	0.940957		Ccl7	0.137132	0.903451		Chpf2	0.829149	-0.038853		Eif1ad	0.339494	-0.172462
Btbd9	0.0154988	0.968263		C87436	0.482898	0.776866		Ccdc120	0.643771	0.263304		Ccl8	0.774609	0.389861		Chpt1	0.508549	0.715284		Eif1ax	0.634452	0.136544
Btc	0.296824	0.945247		C8g	0.334575	0.851768		Ccdc122	0.166676	0.733964		Ccl9	0.0232986	0.967982		Chrac1	0.549915	-0.568324		Eif1b	0.506544	0.278747
Btd	0.178402	0.847605		C9	0.741109	0.114114		Ccdc124	0.153574	0.911691		Ccm2	0.882737	0.269409		Chrne	0.24432	0.88201		Eif2ak1	0.170972	0.208957
Btf3	0.76911	0.758991		C9orf72	0.551336	-0.26905		Ccdc125	0.983919	0.704022		Ccnb1	0.210806	-0.445601		Chst11	0.420859	0.659657		Eif2ak2	0.773309	-0.210341
Btf3l4	0.382033	0.69139		CAAA01118383.1	0.0114869	0.942448		Ccdc126	0.549512	0.517011		Ccnc	0.942406	-0.141531		Chst12	0.383617	0.157049		Eif2ak4	0.588014	0.506328
Btg1	0.0656034	0.851133		CAAA01147332.1	0.678283	-0.778691		Ccdc127	0.781672	0.803099		Ccnd1	0.264009	-0.281254		Chst14	0.302836	0.768309		Eif2b1	0.415194	-0.0171118
Btg2	0.637285	-0.384241		Caap1	0.68737	-0.511005		Ccdc130	0.718267	0.813755		Ccnd2	0.341078	0.995021		Chsy1	0.279123	-0.481813		Eif2b4	0.755278	0.0876157
Btg3	0.979413	0.732979		Cab39	0.253199	0.853358		Ccdc134	0.954029	0.860794		Ccnd3	0.951537	0.235086		Chtf8	0.194485	0.566267		Eif2s1	0.46003	0.138213
Btk	0.243253	0.904757		Cab39l	0.413753	0.637734		Ccdc137	0.964891	-0.000636216		Ccndbp1	0.103372	0.821274		Chtop	0.568685	0.523886		Eif2s2	0.611152	0.147346
Btla	0.391176	0.888394		Cabin1	0.135984	0.851986		Ccdc138	0.928567	0.420065		Ccne1	0.51325	0.92744		Chuk	0.957531	-0.215689		Eif2s3x	0.578286	0.340046
Btnl9	0.0727202	-0.31564		Cables1	0.708594	0.389385		Ccdc14	0.142709	0.537278		Ccne2	0.524181	-0.040038		Churc1	0.511641	0.760959		Eif3a	0.581882	-0.337381
Btrc	0.208243	0.778823		Cables2	0.537707	-0.199105		Ccdc141	0.979364	0.0890833		Ccnf	0.325215	0.377418		Ciao1	0.950969	0.314873		Eif3c	0.731302	0.624995
Bub1	0.150878	0.0612941		Cabp4	0.984064	0.106158		Ccdc146	0.95003	0.0712718		Ccng1	0.272055	0.874497		Ciao2a	0.223019	0.403465		Eif3d	0.354945	0.682915
Bub1b	0.339984	0.658143		Cabp7	0.5976	0.503419		Ccdc148	0.774687	0.811444		Ccng2	0.70682	0.894092		Ciao2b	0.240275	0.816227		Eif3e	0.335525	0.765274
Bub3	0.190205	0.578981		Cabyr	0.878216	0.614448		Ccdc15	0.664695	0.540051		Ccnh	0.491173	0.908684		Ciapin1	0.798096	0.310009		Eif3f	0.878718	-0.312514
Bud13	0.552347	0.745471		Cacfd1	0.273818	0.954136		Ccdc157	0.860445	0.646029		Ccni	0.135241	0.755238		Cib1	0.0758789	0.780603		Eif3g	0.522476	0.717626
Bud23	0.618369	0.741408		Cacna1a	0.763899	0.49319		Ccdc159	0.745375	0.409119		Ccnj	0.683442	0.842695		Cib2	0.780853	0.414822		Eif3h	0.651296	0.322055
Bud31	0.651141	0.204502		Cacna1b	0.649155	0.827084		Ccdc163	0.18443	0.777478		Ccnk	0.433237	-0.502205		Cic	0.0136988	0.90576		Eif3i	0.293153	0.292207
Bysl	0.0186284	0.965358		Cacna1d	0.225398	0.931311		Ccdc166	0.958525	0.484919		Ccnl1	0.730192	0.361345		Ciita	0.237486	-0.0358698		Eif3j1	0.38506	0.623243
Bzw1	0.160449	0.892747		Cacna1e	0.600713	-0.240157		Ccdc167	0.449754	0.864528		Ccnl2	0.751543	-0.332149		Cinp	0.336145	-0.73084		Eif3k	0.900145	0.0626645
Bzw2	0.546633	-0.503791		Cacna1f	0.391076	0.522644		Ccdc17	0.845258	0.0358116		Ccno	0.854126	0.765735		Cip2a	0.890871	0.627297		Eif3l	0.893187	-0.0240841
C130026I21Rik	0.182594	0.930784		Cacnb1	0.792055	0.650968		Ccdc171	0.456428	-0.349048		Ccnq	0.665527	0.456315		Cipc	0.878646	0.876583		Eif3m	0.671514	-0.0483548
C130050O18Rik	0.843643	0.936274		Cacnb2	0.25252	0.833613		Ccdc173	0.644154	0.415749		Ccnt1	0.44762	0.61543		Cir1	0.856292	0.0498603		Eif4a1	0.542425	0.188203
C1d	0.784037	0.263007		Cacnb3	0.954463	0.0322906		Ccdc174	0.429514	0.110574		Ccnt2	0.75161	-0.244779		Cirbp	0.45467	0.540077		Eif4a3	0.331405	0.317724
C1galt1	0.134525	0.958563		Cacnb4	0.0241421	0.965932		Ccdc18	0.829009	0.21409		Ccny	0.396319	0.944849		Cisd1	0.767507	0.576748		Eif4b	0.853452	-0.0528338
C1galt1c1	0.379994	0.277073		Cacng6	0.768246	0.46099		Ccdc180	0.559808	0.479034		Ccnyl1	0.287491	0.275234		Cisd2	0.456813	0.270869		Eif4e	0.863489	-0.59407
C1qa	0.724404	0.875421		Cacng7	0.0358713	0.260117		Ccdc181	0.491067	0.743893		Ccp110	0.688505	0.312606		Cisd3	0.793275	-0.385526		Eif4e2	0.874021	0.205598
C1qb	0.49129	0.683097		Cacng8	0.0180858	-0.333009		Ccdc184	0.945194	0.552864		Ccpg1	0.30141	0.690199		Cish	0.842278	0.972275		Eif4ebp1	0.923409	0.110237
C1qbp	0.013085	0.952868		Cactin	0.290447	0.914287		Ccdc186	0.339993	0.732164		Ccpg1os	0.923162	-0.0235413		Cited2	0.268732	0.732409		Eif4enif1	0.592913	0.131007
C1qc	0.411779	0.923806		Cacul1	0.0424858	0.943534		Ccdc189	0.426647	-0.0592947		Ccr1	0.262292	0.866813		Ciz1	0.874459	-0.454333		Eif4g1	0.637412	0.889089
C1ql2	0.0505972	0.178918		Cacybp	0.202725	0.670132		Ccdc191	0.297289	0.702167		Ccr2	0.918367	0.794519		Ckap2l	0.383033	-0.357282		Eif4g2	0.864513	0.684124
C1ql3	0.0522902	-0.258871		Cad	0.255572	0.535794		Ccdc25	0.120412	0.956059		Ccr3	0.422736	-0.0756269		Ckap4	0.822219	0.854231		Eif4g3	0.872009	0.418553
C1qtnf1	0.395937	0.0673839		Cadm1	0.345265	0.725446		Ccdc28a	0.174362	0.876523		Ccr5	0.795112	0.930884		Ckap5	0.72729	0.253522		Eif4h	0.727953	0.17858
C1qtnf12	0.282962	0.709731		Cadm3	0.478936	-0.0290525		Ccdc28b	0.920171	-0.0143664		Ccr7	0.799199	0.403524		Ckb	0.950658	0.849164		Eif5	0.751764	-0.271971
C1qtnf4	0.088377	-0.48381		Cadm4	0.459933	0.73232		Ccdc32	0.177762	0.880994		Ccr9	0.581424	0.536041		Cklf	0.920071	-0.477285		Eif5a	0.907508	-0.13755
C1qtnf6	0.178321	0.835538		Cage1	0.385362	0.895696		Ccdc34	0.0329974	0.920419		Ccrl2	0.579992	0.945052		Cks1b	0.72868	0.247735		Eif5b	0.911982	-0.381137
C1ra	0.147217	0.816851		Calcoco1	0.203068	0.965481		Ccdc36	0.229524	-0.2		Ccs	0.179676	0.785257		Cks2	0.692961	0.247412		Eif6	0.50527	0.574501
C1rb	0.219199	0.745421		Calcr	0.0288066	0.257947		Ccdc39	0.883126	0.394318		Ccsap	0.29982	0.763342		Clasp1	0.757107	0.284851		Eipr1	0.745525	0.65836
C1rl	0.0394195	0.941809		Calcrl	0.735022	0.990744		Ccdc40	0.724613	0.598285		Ccser2	0.249994	0.642896		Clasp2	0.278248	0.345897		Elac1	0.39864	-0.216551
C1s1	0.246093	0.621755		Cald1	0.811275	0.944576		Ccdc43	0.379737	0.674796		Cct2	0.383332	0.185027		Clasrp	0.7221	-0.0764703		Elf1	0.408983	-0.323078
C2	0.166786	0.806085		Calhm2	0.790916	0.978611		Ccdc47	0.399782	0.62245		Cct3	0.120389	0.809739		Clba1	0.464044	0.147526		Elf4	0.152067	0.829576
C2cd2	0.125197	0.85009		Calhm5	0.19189	0.521823		Ccdc50	0.352386	0.983424		Cct4	0.857733	0.451954		Clcc1	0.798441	0.466961		Elk1	0.813834	0.406335
C2cd2l	0.00438703	0.989039		Calhm6	0.239524	0.99233		Ccdc51	0.862349	0.565466		Cct5	0.139464	0.811204		Clcf1	0.756555	0.489212		Elk3	0.639461	-0.460308
C2cd3	0.159503	0.927334		Calm1	0.139741	0.703026		Ccdc57	0.178425	0.496873		Cct7	0.280081	0.445029		Clcn3	0.997293	-0.0349642		Elk4	0.402835	0.348467
C2cd5	0.637294	0.907282		Calm2	0.0462941	0.906231		Ccdc58	0.743965	0.298883		Cct8	0.277097	0.814031		Clcn4	0.662052	-0.227565		Ell2	0.686081	0.11327
C3	0.107155	0.892626		Calm3	0.390941	0.650156		Ccdc59	0.805106	-0.144746		Ccz1	0.316706	0.554551		Clcn5	0.118787	0.624699		Elmo1	0.215111	0.309362
C330007P06Rik	0.585282	0.286092		Calm4	0.532698	0.507508		Ccdc6	0.447504	0.457359		Cd101	0.853308	0.176028		Clcn6	0.886488	0.653209		Elmo2	0.127087	0.499886
C330011M18Rik	0.560744	0.170567		Calm5	0.609036	0.23503		Ccdc61	0.860339	0.416354		Cd109	0.0335212	0.952928		Clcn7	0.176549	0.568946		Elmod2	0.491764	0.474404
C330018D20Rik	0.162325	0.717888		Calml4	0.374966	-0.513934		Ccdc62	0.660161	-0.0553302		Cd14	0.576268	0.991853		Cldn12	0.296476	0.0964362		Eloa	0.568887	-0.422243
C3ar1	0.518634	0.982675		Calr	0.00781277	0.983874		Ccdc63	0.607667	0.425063		Cd151	0.527414	0.793251		Cldn34c1	0.921613	0.750153		Elob	0.790755	0.171829
C530008M17Rik	0.0966465	-0.200891		Calr3	0.830039	0.790606		Ccdc66	0.756058	0.29304		Cd164	0.373247	0.712314		Cldnd1	0.297475	0.785125		Eloc	0.540144	0.237981
C5ar1	0.365192	0.92253		Calu	0.504526	0.395955		Ccdc69	0.428782	0.781515		Cd180	0.109161	0.881516		Clec12a	0.240366	0.564011		Elof1	0.936298	-0.0959513
C5ar2	0.353257	0.991596		Camk1	0.305649	0.953098		Ccdc71	0.782708	0.332936		Cd1d1	0.00459761	0.974367		Clec16a	0.188348	-0.364476		Elovl1	0.409979	0.405668
C730034F03Rik	0.484313	0.687348		Camk1d	0.0843499	0.962911		Ccdc71l	0.419046	0.708553		Cd200	0.199588	0.919658		Clec1b	0.343806	0.75407		Elovl5	0.169775	0.588005
C77080	0.0800852	0.989707		Camk2a	0.195261	0.625235		Ccdc73	0.492334	0.267516		Cd200r1	0.00972581	0.983717		Clec2d	0.549006	0.135992		Elp1	0.638881	0.361948
C87436	0.443091	0.82096		Camk2b	0.446132	-0.0330667		Ccdc74a	0.845907	0.2584		Cd200r2	0.71894	0.209779		Clec4a1	0.831298	0.458052		Elp2	0.269969	0.459698
C8g	0.500163	0.686994		Camk2d	0.474171	0.858595		Ccdc77	0.879781	-0.241451		Cd200r3	0.131439	0.902276		Clec4a2	0.0325981	0.906749		Elp5	0.654013	0.686265
C9	0.845364	0.351916		Camk2g	0.446624	0.938538		Ccdc78	0.464576	-0.682342		Cd200r4	0.00053408	0.988923		Clec4a3	0.731533	0.160826		Emb	0.41607	0.744019
C9orf72	0.61248	0.0356544		Camk2n1	0.813894	0.74409		Ccdc8	0.0582738	-0.215729		Cd207	0.901434	0.504943		Clec4b1	0.61199	0.67678		Emc1	0.384305	-0.292817
CAAA01118383.1	0.0408023	0.880551		Camk2n2	0.938105	0.765857		Ccdc80	0.234542	0.949599		Cd22	0.233603	0.516978		Clec4d	0.354111	0.796162		Emc10	0.631129	0.256363
CAAA01147332.1	0.841447	-0.533539		Camk4	0.752423	-0.609952		Ccdc82	0.405933	0.331409		Cd244a	0.568268	-0.635876		Clec4e	0.60149	0.814436		Emc2	0.589417	0.179164
Caap1	0.692334	-0.452547		Camkk1	0.240038	0.48994		Ccdc84	0.209066	0.951554		Cd247	0.691742	0.727046		Clec4n	0.891821	0.21838		Emc3	0.352099	-0.8865
Cab39	0.278705	0.850607		Camkk2	0.43459	0.786659		Ccdc85b	0.0149181	0.981684		Cd24a	0.188851	0.711466		Clec5a	0.657923	0.673571		Emc4	0.513463	-0.355353
Cab39l	0.476987	0.363121		Camkmt	0.0782737	0.753183		Ccdc86	0.174717	0.975707		Cd27	0.449655	0.335848		Clic1	0.257401	0.392943		Emc6	0.633334	0.0646031
Cabin1	0.204474	0.82216		Caml	0.0464451	0.8928		Ccdc88a	0.882868	0.952949		Cd274	0.587112	0.997111		Clic4	0.551397	0.96873		Emc7	0.789865	-0.643918
Cables1	0.868983	0.689223		Camp	0.234603	0.743774		Ccdc88b	0.3504	0.769549		Cd276	0.319711	0.570246		Clint1	0.42214	-0.327337		Emc8	0.937689	0.65295
Cables2	0.573863	-0.404475		Camsap1	0.522119	-0.0812856		Ccdc9	0.273081	0.624238		Cd28	0.653587	0.880472		Clip1	0.543267	0.552073		Emd	0.655925	0.16612
Cabp4	0.159777	0.771431		Camsap2	0.286511	0.662409		Ccdc90b	0.150586	0.805663		Cd2ap	0.732784	0.757754		Clip2	0.232336	-0.0193137		Emg1	0.546047	0.185923
Cabp7	0.875344	0.312599		Camta1	0.807496	0.15634		Ccdc91	0.218397	0.794743		Cd2bp2	0.848356	0.141081		Clk1	0.513198	-0.345802		Emilin1	0.239684	-0.568942
Cabyr	0.716457	0.605424		Camta2	0.133815	0.892299		Ccdc92	0.224069	-0.680002		Cd300a	0.885729	0.991521		Clk2	0.31614	0.80996		Emilin2	0.549513	-0.810052
Cacfd1	0.223725	0.964153		Cand1	0.605989	-0.223505		Ccdc93	0.177643	0.802348		Cd300c2	0.265929	0.478425		Clk3	0.923287	-0.0264614		Eml2	0.446525	-0.13579
Cachd1	0.0224261	0.512786		Cand2	0.0587802	-0.624655		Ccdc97	0.443503	-0.0669966		Cd300lb	0.859579	0.968916		Clk4	0.405081	0.121142		Eml3	0.46183	0.288682
Cacna1a	0.911406	0.385375		Cant1	0.0934178	0.916086		Cchcr1	0.992189	0.671672		Cd300ld	0.79335	0.952766		Clmp	0.827152	0.839302		Eml4	0.479447	0.129303
Cacna1b	0.517797	0.856222		Canx	0.569045	-0.379203		Cck	0.998574	0.159114		Cd300lf	0.345405	0.928693		Cln3	0.95485	0.650382		Emp1	0.609528	0.805269
Cacna1d	0.0894301	0.991627		Cap1	0.630703	-0.358437		Ccl12	0.0567731	0.972018		Cd300lg	0.663338	0.13612		Cln5	0.347158	0.14246		Emp3	0.192144	0.403882
Cacna1e	0.990356	-0.275687		Capg	0.585071	0.916793		Ccl17	0.0706808	0.962932		Cd302	0.19995	0.608271		Cln6	0.51547	0.535742		Emsy	0.634425	0.479771
Cacna1f	0.31226	0.624457		Capn1	0.295649	0.668803		Ccl2	0.110464	0.938228		Cd320	0.523245	0.713481		Cln8	0.14794	0.773699		Eno1	0.43339	-0.164721
Cacna1s	0.685159	0.0625231		Capn10	0.355735	0.986417		Ccl20	0.171071	0.990811		Cd33	0.644423	0.91202		Clns1a	0.372851	0.390054		Eno2	0.386417	0.0170975
Cacna2d1	0.00801977	0.980103		Capn11	0.100485	0.9996		Ccl22	0.539155	0.961095		Cd34	0.248396	-0.460822		Clock	0.409853	0.0936505		Enpp4	0.56033	0.797779
Cacnb1	0.715168	0.616941		Capn12	0.284566	0.71457		Ccl24	0.320922	0.876823		Cd36	0.237451	0.878612		Clp1	0.836455	0.874818		Ensa	0.580649	-0.642219
Cacnb2	0.639078	0.613364		Capn15	0.134727	0.845415		Ccl25	0.217541	0.777418		Cd37	0.300719	0.795303		Clpb	0.551373	0.365268		Entpd1	0.58249	0.836257
Cacnb3	0.9693	-0.226253		Capn2	0.061727	0.926913		Ccl27a	0.110585	0.813192		Cd38	0.440897	0.984244		Clpp	0.91039	0.154696		Entpd7	0.254416	-0.188209
Cacnb4	0.409429	0.751149		Capn3	0.0600179	-0.392333		Ccl3	0.104174	0.989929		Cd3eap	0.661067	0.884536		Clptm1	0.0279889	0.917768		Eny2	0.61649	-0.898461
Cacng6	0.193401	-0.518547		Capn5	0.0549868	0.924542		Ccl4	0.11364	0.967152		Cd4	0.691493	0.351859		Clptm1l	0.897972	-0.0196541		Ep300	0.439641	-0.0727168
Cactin	0.231033	0.96114		Capn7	0.233235	0.816454		Ccl5	0.186209	0.977563		Cd40	0.629665	0.979642		Clpx	0.826274	0.131018		Ep400	0.445973	0.391162
Cacul1	0.0200783	0.962466		Capns1	0.605907	0.849079		Ccl6	0.0123645	0.950464		Cd44	0.524532	0.930249		Clspn	0.440598	0.204163		Epas1	0.223229	-0.30621
Cacybp	0.204328	0.623882		Capns2	0.766834	0.582921		Ccl7	0.0186443	0.969037		Cd47	0.0852373	0.976739		Clta	0.328157	0.676527		Epb41l1	0.137571	0.354315
Cad	0.0425839	0.950349		Caprin1	0.413321	0.786095		Ccl8	0.0891436	0.902081		Cd48	0.155446	0.712138		Cltb	0.462393	-0.111592		Epb41l2	0.980649	-0.78147
Cadm1	0.223783	0.894037		Caprin2	0.698674	0.627123		Ccl9	0.0109971	0.980954		Cd52	0.164027	0.931901		Cltc	0.231237	0.157695		Epc1	0.719632	0.71497
Cadm3	0.268457	0.380739		Capsl	0.822539	0.86583		Ccm2	0.434601	0.479812		Cd53	0.245087	0.488843		Cluap1	0.0145457	0.972046		Epg5	0.261518	-0.0154349
Cadm4	0.173577	0.885208		Capza1	0.0873731	0.966772		Ccna2	0.40653	0.527973		Cd59a	0.21047	0.878102		Cluh	0.455252	0.270154		Ephx1	0.250333	-0.0283974
Cadps2	0.252866	-0.406836		Capza2	0.103527	0.867403		Ccnb1	0.894521	0.184675		Cd59b	0.896296	0.336224		Clybl	0.331891	0.0657006		Epn1	0.373022	0.150186
Cage1	0.986368	0.534965		Capzb	0.900157	0.955636		Ccnb2	0.668058	0.114405		Cd5l	0.32335	0.113514		Cmas	0.301359	0.338377		Eprs	0.635872	-0.142676
Calcoco1	0.0498393	0.970043		Car11	0.524998	0.325908		Ccnc	0.64173	0.613261		Cd63	0.318744	0.418396		Cmc1	0.58141	0.0180924		Eps15	0.857897	0.10117
Calcr	0.0193841	0.930451		Car12	0.113276	-0.0859035		Ccnd1	0.470501	0.140214		Cd68	0.489635	0.583109		Cmc2	0.561689	0.515401		Eps15l1	0.211192	0.122752
Calcrl	0.633159	0.994056		Car13	0.570836	0.993504		Ccnd2	0.275271	0.987308		Cd69	0.618551	0.971038		Cmc4	0.493662	0.462182		Eps8	0.153503	0.557021
Cald1	0.684078	0.951638		Car15	0.0794151	-0.477627		Ccnd3	0.962415	-0.194103		Cd70	0.717316	0.339232		Cmip	0.927376	0.506674		Eps8l1	0.934418	0.724199
Calhm2	0.577845	0.978352		Car2	0.518481	0.974666		Ccndbp1	0.105507	0.827783		Cd72	0.291562	0.871557		Cmklr1	0.270107	0.54067		Erbin	0.443376	0.150552
Calhm5	0.0405885	-0.261095		Car4	0.399693	0.950369		Ccne1	0.876276	0.616611		Cd74	0.00233231	0.993028		Cmpk1	0.155457	0.654606		Ercc2	0.58435	0.429973
Calhm6	0.142654	0.992397		Car5b	0.281233	0.946972		Ccne2	0.275313	-0.040038		Cd79a	0.577385	0.0304324		Cmpk2	0.786114	0.969335		Ercc4	0.44544	0.426397
Calm1	0.124343	0.710216		Car7	0.344585	0.557233		Ccnf	0.758674	0.946508		Cd79b	0.36761	-0.114065		Cmtm3	0.865714	0.0203841		Ercc6	0.395676	0.43331
Calm2	0.0619787	0.880603		Car9	0.419051	0.81051		Ccng1	0.0335973	0.992312		Cd80	0.492216	0.0465622		Cmtm4	0.431717	0.128726		Ercc8	0.339916	-0.434933
Calm3	0.369319	0.57029		Card11	0.436242	0.82707		Ccng2	0.35529	0.939045		Cd81	0.17057	0.847934		Cmtm6	0.464564	-0.220567		Erg28	0.640648	0.0054001
Calm4	0.879083	0.263584		Card14	0.798733	0.818784		Ccnh	0.983414	-0.0595769		Cd82	0.233164	0.637227		Cmtm7	0.638525	-0.312416		Ergic1	0.455352	-0.0172916
Calm5	0.933296	0.0385576		Card19	0.303019	0.781367		Ccni	0.145883	0.841449		Cd83	0.860459	0.968803		Cmtr2	0.693539	0.0260176		Ergic2	0.433568	0.546253
Calml4	0.353085	-0.485599		Card6	0.166757	0.783163		Ccnj	0.352229	0.87616		Cd84	0.35324	0.989243		Cnbd2	0.384336	0.0263396		Ergic3	0.554715	0.272522
Calr	0.00688314	0.983093		Card9	0.0469873	0.950463		Ccnk	0.453244	-0.0645434		Cd86	0.97879	0.865165		Cnbp	0.845685	0.820352		Erh	0.447574	0.340668
Calr3	0.407961	0.653634		Carf	0.291428	0.659175		Ccnl1	0.634834	0.422465		Cd9	0.352314	0.12708		Cndp2	0.274126	-0.0496803		Eri3	0.348187	0.412137
Calu	0.5056	0.447194		Carhsp1	0.814672	0.879685		Ccnl2	0.751752	-0.474067		Cd93	0.0501833	0.986977		Cnep1r1	0.64142	0.898097		Erlec1	0.25622	-0.70336
Caly	0.753145	0.392477		Carm1	0.713872	-0.851963		Ccno	0.386095	-0.433369		Cd99l2	0.727422	0.881305		Cnih1	0.843863	-0.347389		Ero1l	0.981948	0.398854
Camk1	0.446045	0.95291		Carmil1	0.301683	0.894536		Ccnq	0.0308811	0.911444		Cda	0.878921	0.435178		Cnih4	0.352013	0.318725		Erp29	0.845793	0.457644
Camk1d	0.212869	0.962857		Carmil2	0.514529	0.424694		Ccnt1	0.511558	0.0924012		Cdadc1	0.612286	0.0815038		Cnksr3	0.358598	0.286806		Erp44	0.712664	0.486689
Camk2a	0.519954	0.707761		Carmil3	0.256552	-0.419992		Ccnt2	0.662349	0.426399		Cdan1	0.051242	0.94253		Cnn2	0.542204	-0.318286		Errfi1	0.350699	0.384426
Camk2b	0.32527	-0.345164		Carnmt1	0.0741379	0.828871		Ccny	0.331082	0.944421		Cdc123	0.255991	0.529844		Cnn3	0.246631	0.498		Esd	0.466798	0.66852
Camk2d	0.534231	0.873221		Carns1	0.359615	0.874586		Ccnyl1	0.407929	0.422099		Cdc14a	0.885309	0.711149		Cnnm2	0.167412	0.317924		Esf1	0.885977	0.235501
Camk2g	0.295638	0.939956		Cars	0.021367	0.984109		Ccp110	0.700113	0.652046		Cdc14b	0.564801	0.432234		Cnnm3	0.118456	-0.699382		Esrra	0.880141	0.191135
Camk2n1	0.513677	0.775965		Cars2	0.830073	0.93606		Ccpg1	0.293489	0.787091		Cdc16	0.648236	0.475322		Cnnm4	0.305704	0.546406		Esyt1	0.452007	0.724336
Camk2n2	0.888656	0.735518		Casc1	0.707564	0.69192		Ccpg1os	0.530329	0.556838		Cdc23	0.540751	-0.239101		Cnot1	0.495031	-0.519777		Esyt2	0.338016	0.406883
Camk4	0.769994	-0.641081		Casc3	0.559838	-0.321182		Ccr1	0.171808	0.963916		Cdc25a	0.661429	-0.174301		Cnot10	0.864965	-0.0115602		Etf1	0.710088	-0.248335
Camkk1	0.248734	0.733398		Casc4	0.0355637	-0.242853		Ccr2	0.354631	0.967732		Cdc25b	0.509691	0.926006		Cnot11	0.564073	0.973847		Etfa	0.53317	0.17347
Camkk2	0.443916	0.75899		Casd1	0.345501	0.868829		Ccr3	0.407951	-0.411897		Cdc25c	0.680876	0.228932		Cnot2	0.498557	0.089933		Etfb	0.594077	0.37564
Camkmt	0.0775583	0.697253		Cask	0.143872	0.900051		Ccr4	0.554336	0.798669		Cdc26	0.509283	0.647766		Cnot3	0.389806	0.814732		Etfrf1	0.24062	-0.682423
Caml	0.0298919	0.921838		Caskin2	0.45835	-0.263532		Ccr5	0.57798	0.94842		Cdc27	0.491609	-0.42767		Cnot4	0.934724	0.802738		Ethe1	0.676321	0.664268
Camp	0.177502	0.80847		Casp1	0.583646	0.941103		Ccr7	0.936949	-0.436421		Cdc34	0.0916736	0.809836		Cnot6	0.170347	0.279994		Etl4	0.516084	0.226494
Camsap1	0.456216	0.202143		Casp12	0.237893	0.594675		Ccr9	0.763102	0.728974		Cdc37	0.372729	0.518758		Cnot6l	0.325601	0.924895		Etnk1	0.323727	0.436605
Camsap2	0.31745	0.676972		Casp2	0.194163	0.876077		Ccrl2	0.640599	0.93062		Cdc37l1	0.694537	0.923824		Cnot7	0.730427	0.460077		Ets2	0.908974	0.523706
Camsap3	0.0356278	0.910377		Casp3	0.0417589	0.937296		Ccs	0.0237337	0.914011		Cdc40	0.540107	-0.579711		Cnot8	0.69982	0.243839		Etv3	0.426957	-0.711159
Camta1	0.871549	-0.0338717		Casp4	0.0991133	0.973407		Ccsap	0.852271	0.987355		Cdc42	0.936471	-0.90509		Cnot9	0.370016	0.411911		Etv6	0.149459	-0.510956
Camta2	0.180868	0.801699		Casp6	0.0199519	0.983941		Ccser1	0.997877	0.514427		Cdc42bpa	0.722547	0.664329		Cnp	0.776851	-0.086294		Eva1b	0.533537	0.375801
Cand1	0.62781	-0.346806		Casp7	0.519165	0.974829		Ccser2	0.315019	0.898461		Cdc42bpb	0.316745	0.213583		Cnppd1	0.520374	0.1864		Evi2	0.97705	0.341797
Cand2	0.298488	0.314937		Casp8	0.366668	0.958466		Cct2	0.518884	-0.24033		Cdc42bpg	0.283219	0.773476		Cnpy2	0.611674	-0.248393		Evi2a	0.801988	0.638155
Cant1	0.145425	0.882952		Casp8ap2	0.943281	0.77438		Cct3	0.0133651	0.968069		Cdc42ep1	0.105305	0.0404087		Cnpy3	0.524048	0.428048		Evi5	0.757745	0.0264163
Canx	0.547535	-0.235593		Casp9	0.100514	0.974504		Cct4	0.255621	0.816085		Cdc42ep2	0.263546	0.97312		Cnpy4	0.191765	0.323157		Evl	0.146347	-0.230325
Cap1	0.745249	0.0942972		Cass4	0.145401	0.54362		Cct5	0.393443	0.698679		Cdc42ep3	0.208115	0.873018		Cnr2	0.0514232	0.435236		Ewsr1	0.992256	0.275658
Capg	0.573857	0.930601		Cast	0.0657892	0.947929		Cct6b	0.203935	-0.472516		Cdc42ep4	0.459018	-0.309197		Cnrip1	0.802794	0.67365		Exd2	0.647771	0.377055
Capn1	0.289959	0.692527		Castor1	0.826375	0.917676		Cct7	0.136035	0.922201		Cdc42se1	0.362707	0.369445		Cnst	0.395879	0.563986		Exoc1	0.71696	0.39815
Capn10	0.832201	0.898216		Castor2	0.0217947	0.988566		Cct8	0.341036	0.694193		Cdc42se2	0.314908	0.330156		Cntd1	0.168287	-0.456018		Exoc2	0.490574	0.127744
Capn11	0.105105	0.86348		Casz1	0.312707	0.52614		Ccz1	0.324735	0.76463		Cdc45	0.847624	0.31129		Cntln	0.470922	0.00764399		Exoc3l4	0.756917	0.0144761
Capn12	0.614113	0.496224		Cat	0.516531	0.744583		Cd101	0.628114	-0.101231		Cdc5l	0.616261	0.712783		Cntrl	0.817454	0.694312		Exoc4	0.903978	0.183582
Capn15	0.141024	0.79611		Catip	0.773168	0.472983		Cd109	0.0746954	0.906888		Cdc7	0.506412	0.606536		Coa3	0.55791	0.783065		Exoc5	0.278652	0.511069
Capn2	0.0441666	0.951843		Catsper2	0.906119	0.429559		Cd14	0.530444	0.977867		Cdc73	0.764009	-0.365498		Coa4	0.614007	0.109898		Exoc6	0.421193	0.203854
Capn3	0.076598	-0.217238		Catsperd	0.310037	-0.248627		Cd151	0.198666	0.893508		Cdca2	0.411466	-0.01699		Coa5	0.65216	0.41501		Exoc6b	0.338511	0.598484
Capn5	0.0473978	0.951679		Catspere2	0.580152	0.726542		Cd163	0.146649	-0.598034		Cdca3	0.830658	0.367529		Coa6	0.966836	-0.0609636		Exoc7	0.50059	-0.0816096
Capn7	0.106652	0.944894		Catsperg1	0.394835	0.849936		Cd164	0.121887	0.892113		Cdca4	0.586503	-0.468214		Coa7	0.616027	0.230626		Exosc10	0.26283	0.0545277
Capn9	0.015552	0.958496		Catsperz	0.12584	-0.388305		Cd180	0.0713412	0.929253		Cdca5	0.426652	0.270183		Coasy	0.342474	0.63421		Exosc2	0.727051	-0.0242908
Capns1	0.421536	0.882737		Cav1	0.0801992	0.991391		Cd1d1	0.089211	0.913861		Cdca7	0.602655	-0.0255497		Cobll1	0.286269	0.0903354		Exosc3	0.414422	-0.281271
Capns2	0.684574	0.388616		Cav2	0.750381	0.709493		Cd2	0.767257	0.144389		Cdca7l	0.949191	0.851644		Coch	0.161514	-0.563612		Exosc4	0.850198	0.256936
Caprin1	0.652075	0.712306		Cavin1	0.539094	0.908524		Cd200	0.0982067	0.979252		Cdca8	0.405851	0.837921		Cog1	0.678939	-0.073159		Exosc5	0.237222	-0.73872
Caprin2	0.298648	0.827583		Cavin3	0.834865	0.691418		Cd200r1	0.0835624	0.963		Cdh11	0.0362337	0.643159		Cog2	0.926068	0.33991		Exosc8	0.416544	-0.200651
Capsl	0.838785	0.848728		Cavin4	0.386448	0.805042		Cd200r2	0.5051	-0.057537		Cdh15	0.00758421	1		Cog3	0.726412	-0.114774		Exosc9	0.495276	-0.173529
Capza1	0.0659509	0.926324		Cbarp	0.458241	0.0256252		Cd200r3	0.686331	-0.062028		Cdh2	0.179338	0.748036		Cog4	0.906347	0.623458		Ext1	0.978454	-0.434326
Capza2	0.110041	0.888441		Cbfa2t2	0.109125	0.929876		Cd200r4	0.00275138	0.978508		Cdh4	0.298656	-0.168061		Cog5	0.129098	0.558642		Ext2	0.257647	0.264728
Capzb	0.913731	0.944136		Cbfa2t3	0.89397	0.972149		Cd207	0.149676	0.889613		Cdh5	0.112189	-0.688915		Cog6	0.416536	0.517754		Extl2	0.466326	0.10478
Car11	0.67433	0.669703		Cbfb	0.552242	-0.279057		Cd209a	0.353376	0.195423		Cdhr1	0.875394	0.358547		Cog7	0.454588	0.147521		Ezh1	0.298064	0.222606
Car12	0.331216	0.664913		Cbl	0.503628	-0.0786964		Cd22	0.0943037	0.888017		Cdip1	0.445329	0.759191		Cog8	0.967476	-0.102136		Ezr	0.904733	0.739177
Car13	0.732216	0.991966		Cblb	0.221764	0.951979		Cd244a	0.890811	-0.20047		Cdipt	0.494514	-0.00552856		Coil	0.452426	0.576689		F10	0.962368	0.309733
Car15	0.161411	0.103707		Cbll1	0.562708	0.575311		Cd247	0.490002	0.851082		Cdk1	0.595155	0.509489		Col12a1	0.0623761	0.526784		F11r	0.22438	-0.546117
Car2	0.169337	0.980904		Cbln3	0.882319	0.770925		Cd248	0.0359696	0.657158		Cdk10	0.870861	-0.173363		Col1a1	0.0574465	0.93756		F7	0.162482	0.827759
Car4	0.105522	0.988611		Cbr1	0.593943	0.911456		Cd24a	0.133846	0.796298		Cdk11b	0.871691	0.246055		Col1a2	0.238033	0.968158		Faap100	0.333183	-0.0696231
Car5b	0.476904	0.716609		Cbr2	0.796245	0.944489		Cd27	0.840009	-0.590924		Cdk12	0.295217	0.394208		Col27a1	0.516549	0.997752		Faap20	0.536214	0.408233
Car7	0.208229	0.0528503		Cbr3	0.351584	0.975124		Cd274	0.366725	0.9942		Cdk13	0.186745	0.681792		Col3a1	0.091209	0.537131		Fabp3	0.813869	0.843478
Car9	0.121412	0.944079		Cbr4	0.289035	0.663666		Cd276	0.140361	0.742097		Cdk14	0.365278	0.891705		Col4a2	0.376878	0.516359		Fabp3-ps1	0.429931	0.528486
Card10	0.0499223	0.309466		Cbwd1	0.881525	0.845349		Cd28	0.519585	0.962454		Cdk15	0.272074	-0.486764		Col4a3bp	0.181367	0.455193		Fabp4	0.806214	0.487984
Card11	0.436412	0.945469		Cbx1	0.08734	0.888804		Cd2ap	0.407522	0.504614		Cdk16	0.177409	0.840127		Col5a1	0.0956762	0.702124		Fabp5	0.946524	-0.444252
Card14	0.903892	0.939593		Cbx2	0.189548	0.897791		Cd2bp2	0.48059	0.782483		Cdk17	0.780663	0.0330122		Col5a3	0.126847	0.591958		Fads1	0.385315	0.844406
Card19	0.243797	0.800589		Cbx3	0.00205411	0.984592		Cd300a	0.94454	0.99171		Cdk18	0.0283654	0.995655		Col6a1	0.165041	0.701718		Fads3	0.811141	0.451133
Card6	0.110382	0.88349		Cbx4	0.749997	0.795481		Cd300c	0.241989	0.722932		Cdk19	0.57279	0.763038		Col8a1	0.243263	0.569039		Faf1	0.230526	-0.458166
Card9	0.259566	0.806092		Cbx5	0.141134	0.967782		Cd300c2	0.179952	0.63728		Cdk2	0.780083	0.799508		Colec12	0.189134	0.584048		Faf2	0.296139	-0.093231
Carf	0.327844	0.639484		Cbx6	0.141435	0.621914		Cd300e	0.371907	0.195533		Cdk20	0.650215	0.880058		Colgalt1	0.172835	0.65804		Faim	0.638144	0.789071
Carhsp1	0.795811	0.944491		Cbx7	0.608179	0.889419		Cd300lb	0.936441	0.984537		Cdk2ap1	0.563249	0.163878		Commd1	0.522706	0.892232		Fam102b	0.0820269	0.983492
Carm1	0.661381	0.228665		Cbx8	0.636528	0.882185		Cd300ld	0.90263	0.986624		Cdk2ap2	0.0206329	0.956847		Commd10	0.48326	-0.42956		Fam104a	0.839284	0.223119
Carmil1	0.0231051	0.993109		Cby1	0.65016	0.70806		Cd300ld3	0.283506	0.118408		Cdk4	0.0345089	0.969805		Commd2	0.192392	0.605414		Fam107b	0.524958	-0.235313
Carmil2	0.181483	-0.458464		Cc2d1a	0.10052	0.893833		Cd300lf	0.144614	0.980231		Cdk5	0.661206	0.537142		Commd3	0.278974	0.416783		Fam111a	0.219312	0.711743
Carmil3	0.110593	-0.269678		Cc2d1b	0.195295	0.850859		Cd300lg	0.559762	0.15025		Cdk5r1	0.433848	0.695229		Commd4	0.6055	0.37377		Fam114a2	0.74303	0.291048
Carnmt1	0.191686	0.706038		Cc2d2a	0.429015	0.846235		Cd302	0.141603	0.71652		Cdk5rap1	0.491998	0.0181007		Commd5	0.81064	-0.148068		Fam120a	0.279779	-0.61683
Carns1	0.259874	0.561862		Ccar1	0.784619	0.0547098		Cd320	0.232775	0.86494		Cdk5rap2	0.408681	0.494119		Commd6	0.166418	0.886114		Fam122a	0.606496	0.178237
Cars	0.100556	0.959611		Ccar2	0.325985	0.614036		Cd33	0.692469	0.935378		Cdk5rap3	0.771224	0.856834		Commd7	0.94648	-0.0803798		Fam129b	0.425516	0.468833
Cars2	0.80263	0.920377		Ccbe1	0.318378	0.850727		Cd36	0.0217178	0.989351		Cdk6	0.535077	0.701694		Commd8	0.0161141	0.925452		Fam136a	0.953181	0.285289
Cartpt	0.607648	0.672778		Ccdc102a	0.732947	0.899854		Cd37	0.0742363	0.936356		Cdk7	0.480089	0.463913		Commd9	0.682184	0.441974		Fam13b	0.337196	0.0781208
Casc1	0.48152	0.69728		Ccdc103	0.476564	-0.418411		Cd38	0.230229	0.988931		Cdk8	0.949827	0.423822		Comt	0.583031	0.714074		Fam160b2	0.931909	-0.401381
Casc3	0.616022	-0.356385		Ccdc106	0.885932	-0.158967		Cd3eap	0.75063	0.694448		Cdk9	0.915267	0.366222		Comtd1	0.500368	0.171506		Fam162a	0.304976	-0.211083
Casc4	0.160576	0.165818		Ccdc107	0.276633	0.876769		Cd40	0.52418	0.974639		Cdkal1	0.723528	0.848804		Cop1	0.861866	0.0664614		Fam168a	0.157383	-0.649956
Casd1	0.298148	0.91369		Ccdc112	0.206337	0.845687		Cd44	0.700679	0.920353		Cdkl2	0.790936	-0.441903		Copa	0.323835	-0.412221		Fam168b	0.708832	-0.0155546
Cask	0.215175	0.814839		Ccdc114	0.971232	0.952908		Cd47	0.192553	0.897289		Cdkl3	0.609966	-0.117226		Copb1	0.425419	0.585226		Fam172a	0.558294	0.148591
Caskin2	0.162516	0.85509		Ccdc115	0.0153829	0.955041		Cd48	0.0168613	0.940185		Cdkl4	0.14632	0.940784		Copb2	0.370199	-0.749154		Fam173a	0.62483	-0.752354
Casp1	0.879619	0.941304		Ccdc116	0.680101	0.187565		Cd52	0.170316	0.947131		Cdkl5	0.376155	-0.401656		Cope	0.596181	0.354622		Fam174a	0.984359	-0.192248
Casp12	0.595485	0.639881		Ccdc117	0.291275	0.709626		Cd53	0.371843	0.260742		Cdkn1a	0.195597	0.984934		Copg1	0.532435	-0.205188		Fam177a	0.765582	-0.0502323
Casp2	0.153366	0.955356		Ccdc12	0.175422	0.891541		Cd55	0.580944	0.597137		Cdkn1b	0.449042	-0.154208		Copg2	0.392762	-0.69086		Fam192a	0.646346	-0.320819
Casp3	0.0274246	0.978099		Ccdc120	0.391166	0.875488		Cd59a	0.435619	0.766434		Cdkn1c	0.65722	-0.0119362		Coprs	0.115475	0.794085		Fam198b	0.595097	0.763272
Casp4	0.0628654	0.985116		Ccdc122	0.749576	0.526814		Cd59b	0.831125	0.671529		Cdkn2a	0.144855	0.810839		Cops2	0.783249	0.822023		Fam199x	0.674001	0.449849
Casp6	0.0284569	0.966118		Ccdc124	0.0506845	0.97268		Cd5l	0.62133	-0.0503442		Cdkn2aip	0.388745	0.803506		Cops3	0.409987	0.74873		Fam204a	0.481831	-0.107612
Casp7	0.538317	0.975958		Ccdc125	0.598074	0.952107		Cd63	0.354796	0.541252		Cdkn2aipnl	0.360579	0.781934		Cops4	0.586441	0.293972		Fam206a	0.454161	0.452461
Casp8	0.224035	0.966724		Ccdc126	0.686609	0.791811		Cd68	0.494106	0.597788		Cdkn2c	0.308525	0.746427		Cops5	0.624896	-0.209627		Fam207a	0.586759	0.806399
Casp8ap2	0.928095	0.899184		Ccdc127	0.571915	0.921708		Cd69	0.52111	0.984301		Cdkn2d	0.326184	0.781823		Cops6	0.801661	0.585411		Fam208a	0.390907	0.162557
Casp9	0.00969422	0.993986		Ccdc130	0.789371	0.716655		Cd7	0.978508	0.367001		Cdnf	0.170833	-0.257895		Cops7a	0.524464	0.00473912		Fam20b	0.521051	-0.608049
Cass4	0.262199	-0.156424		Ccdc134	0.805194	0.896275		Cd70	0.375366	0.747045		Cdo1	0.560447	0.758303		Cops7b	0.608561	0.290552		Fam20c	0.713465	0.759514
Cast	0.0348294	0.97601		Ccdc137	0.737584	0.341219		Cd72	0.0234648	0.963898		Cdon	0.414622	0.445573		Cops8	0.991624	-0.505212		Fam210a	0.28179	0.245638
Castor1	0.11157	0.987923		Ccdc138	0.408579	0.564731		Cd74	0.0164457	0.961357		Cdpf1	0.0984712	0.856517		Cops9	0.785123	0.268858		Fam213a	0.607801	0.824308
Castor2	0.0413008	0.973773		Ccdc14	0.278173	0.565343		Cd79a	0.0396866	0.964365		Cdr2	0.454349	0.0426487		Copz1	0.969399	0.644714		Fam213b	0.436579	0.0629335
Casz1	0.411929	0.265291		Ccdc141	0.9655	0.104586		Cd79b	0.154545	-0.575662		Cdr2l	0.146932	0.29842		Copz2	0.521533	-0.186728		Fam214b	0.831843	0.318814
Cat	0.456635	0.809009		Ccdc142	0.462967	0.679293		Cd80	0.440777	0.813368		Cds1	0.521065	0.589115		Coq10a	0.604832	-0.0595423		Fam219a	0.516193	0.184212
Catip	0.561281	0.637616		Ccdc146	0.353026	0.628038		Cd81	0.11929	0.964218		Cds2	0.046413	0.891411		Coq10b	0.944706	-0.0651158		Fam220a	0.447748	0.527275
Catsper2	0.956016	0.224649		Ccdc148	0.151686	0.9854		Cd82	0.138329	0.849314		Cdt1	0.54927	0.928473		Coq2	0.620731	-0.43591		Fam234a	0.416846	0.592291
Catsperd	0.274014	-0.0590542		Ccdc149	0.114324	0.728087		Cd83	0.927734	0.857687		Cdv3	0.771141	0.783903		Coq3	0.650928	0.0869908		Fam241a	0.846687	0.548987
Catspere2	0.121199	-0.286165		Ccdc15	0.140261	0.153738		Cd84	0.313862	0.951013		Cdyl	0.971548	0.313863		Coq4	0.689139	0.158952		Fam32a	0.56488	0.653521
Catsperg1	0.203106	0.929184		Ccdc151	0.443203	0.157657		Cd86	0.41737	0.882928		Cdyl2	0.757926	0.354324		Coq5	0.833221	-0.0808452		Fam49a	0.403098	0.235995
Cav1	0.0960275	0.990109		Ccdc154	0.914721	0.100388		Cd9	0.233469	0.573755		Ceacam1	0.237796	0.617089		Coq6	0.290826	-0.618078		Fam49b	0.708073	-0.0532228
Cav2	0.729116	0.660405		Ccdc157	0.170589	0.91782		Cd93	0.059272	0.985994		Ceacam10	0.441983	-0.32919		Coq7	0.909342	-0.0153233		Fam50a	0.98595	0.520862
Cavin1	0.0547739	0.990629		Ccdc159	0.622963	0.580947		Cd99l2	0.586234	0.977255		Ceacam16	0.540589	-0.566506		Coq8a	0.360559	0.154458		Fam53c	0.215485	-0.0273656
Cavin3	0.809217	0.506461		Ccdc163	0.139939	0.920509		Cdadc1	0.624164	0.134512		Ceacam19	0.352318	0.390924		Coq8b	0.776534	0.373807		Fam76a	0.353732	0.253052
Cavin4	0.247044	0.922326		Ccdc166	0.440677	0.859846		Cdan1	0.546446	0.781273		Cebpa	0.365044	0.993745		Coro1a	0.586385	0.610683		Fam76b	0.577289	0.590252
Cbarp	0.42152	0.0982539		Ccdc167	0.226589	0.954444		Cdc123	0.129205	0.773262		Cebpb	0.377323	0.311571		Coro1b	0.113039	0.55176		Fam91a1	0.260786	0.316005
Cbfa2t2	0.196026	0.855497		Ccdc169	0.00724074	0.983789		Cdc14a	0.904492	0.72549		Cebpe	0.087991	0.942992		Coro1c	0.698592	0.889758		Fam98a	0.804493	0.327814
Cbfa2t3	0.946561	0.827164		Ccdc17	0.745207	-0.442661		Cdc14b	0.334944	0.960276		Cebpg	0.1498	0.744288		Coro2a	0.39657	0.567715		Fancm	0.87782	0.587362
Cbfb	0.319731	0.67805		Ccdc171	0.424536	0.419163		Cdc16	0.491733	0.931997		Cebpz	0.587137	0.439632		Coro7	0.18497	-0.687243		Far1	0.874629	0.27896
Cbl	0.554851	-0.282428		Ccdc173	0.846637	-0.185722		Cdc20	0.29793	-0.138522		Cebpzos	0.562478	0.369922		Cotl1	0.406435	0.834968		Farsa	0.419487	0.412016
Cblb	0.149087	0.960868		Ccdc174	0.418447	0.473358		Cdc23	0.666411	0.803981		Cela1	0.147881	0.79057		Cox10	0.830891	-0.0246916		Farsb	0.555711	0.392705
Cbll1	0.569766	-0.166705		Ccdc18	0.712464	0.427697		Cdc25a	0.204223	0.650367		Celf1	0.654913	-0.453686		Cox11	0.897958	0.0730155		Fas	0.726232	0.177144
Cbln3	0.384203	0.765042		Ccdc180	0.563691	0.512822		Cdc25b	0.944475	0.970132		Celf2	0.185472	0.837098		Cox14	0.909468	0.522385		Fasn	0.0805388	-0.0853865
Cbr1	0.542813	0.925283		Ccdc181	0.179167	0.939866		Cdc26	0.857208	0.591546		Celf4	0.446587	0.569065		Cox15	0.484551	-0.148033		Fastk	0.446655	0.235028
Cbr2	0.994042	0.915468		Ccdc186	0.335263	0.632699		Cdc27	0.542363	-0.71344		Celsr3	0.246219	0.481084		Cox16	0.152244	0.777556		Fastkd2	0.455018	0.171682
Cbr3	0.125648	0.985745		Ccdc189	0.948884	0.584317		Cdc34	0.142029	0.777461		Cemip2	0.615723	0.867104		Cox17	0.632124	-0.0181774		Fastkd3	0.229375	-0.941632
Cbr4	0.201019	0.803027		Ccdc191	0.364014	0.668832		Cdc34b	0.884949	0.638681		Cenpa	0.090051	0.928221		Cox18	0.738203	0.608657		Fau	0.659526	0.199772
Cbwd1	0.595884	0.894164		Ccdc25	0.102399	0.964518		Cdc37	0.0571128	0.977189		Cenpb	0.148377	0.75176		Cox19	0.114202	0.899503		Fbl	0.694437	0.606951
Cbx1	0.0588504	0.935068		Ccdc28a	0.0366043	0.947792		Cdc37l1	0.924919	0.473414		Cenpc1	0.734728	0.252948		Cox20	1.32385e-05	0.358973		Fblim1	0.779137	0.328634
Cbx2	0.154845	0.925329		Ccdc28b	0.0422506	0.9252		Cdc40	0.81356	0.694573		Cenpe	0.703338	0.353269		Cox4i1	0.130403	0.793555		Fbrs	0.17837	-0.561526
Cbx3	0.00189125	0.988025		Ccdc32	0.26672	0.930431		Cdc42	0.910542	-0.773802		Cenpf	0.374966	-0.330202		Cox5a	0.734393	0.282159		Fbrsl1	0.272696	-0.790036
Cbx4	0.645547	0.839567		Ccdc34	0.0360527	0.921352		Cdc42bpa	0.219996	0.629359		Cenph	0.351712	0.652424		Cox5b	0.622542	0.880808		Fbxl18	0.286833	-0.340174
Cbx5	0.0470823	0.978136		Ccdc36	0.996759	0.0804534		Cdc42bpb	0.349902	0.50459		Cenpi	0.299193	0.0330966		Cox6a1	0.789756	0.768		Fbxl20	0.18371	0.335414
Cbx6	0.111642	0.898644		Ccdc39	0.63577	0.702042		Cdc42bpg	0.483289	0.59827		Cenpj	0.497156	0.150551		Cox6a2	0.996517	0.561514		Fbxl5	0.303337	-0.979633
Cbx7	0.548734	0.896856		Ccdc40	0.0487032	0.447843		Cdc42ep1	0.497614	0.409319		Cenpk	0.609823	0.674044		Cox6b1	0.547436	0.732947		Fbxl6	0.454734	0.407336
Cbx8	0.891469	0.819168		Ccdc43	0.562788	0.557467		Cdc42ep2	0.187252	0.99725		Cenpl	0.436146	0.947446		Cox6c	0.926332	0.247832		Fbxo11	0.590048	-0.097124
Cby1	0.334047	0.899238		Ccdc47	0.247876	0.787002		Cdc42ep3	0.011857	0.961783		Cenpo	0.868256	0.808632		Cox7a1	0.929151	-0.785879		Fbxo22	0.277456	-0.703867
Cc2d1a	0.0293648	0.969778		Ccdc50	0.0814067	0.995016		Cdc42ep4	0.383064	0.446625		Cenpq	0.70827	-0.303312		Cox7a2	0.408614	0.271309		Fbxo28	0.284609	-0.446107
Cc2d1b	0.171364	0.855735		Ccdc51	0.726491	0.454181		Cdc42se1	0.133944	0.866148		Cenps	0.337781	0.720452		Cox7a2l	0.0511191	0.895052		Fbxo3	0.719362	-0.170501
Cc2d2a	0.400431	0.419133		Ccdc57	0.307199	0.781708		Cdc42se2	0.305084	0.506471		Cenpt	0.593654	0.889812		Cox7b	0.655993	0.705434		Fbxo30	0.824918	0.710681
Ccar1	0.785309	0.337477		Ccdc58	0.900607	-0.102515		Cdc45	0.606135	0.326188		Cenpu	0.228722	-0.367388		Cox7c	0.875734	-0.788824		Fbxo32	0.867203	0.859736
Ccar2	0.165723	0.847065		Ccdc59	0.530562	0.718246		Cdc5l	0.723687	0.166952		Cenpv	0.963842	0.336056		Cox8a	0.592088	0.244884		Fbxo33	0.376416	-0.0551058
Ccbe1	0.321483	0.8001		Ccdc6	0.34645	0.590229		Cdc6	0.647276	0.678723		Cenpw	0.868249	-0.0455501		Cp	0.510492	0.586333		Fbxo36	0.952432	0.505113
Ccdc102a	0.299754	0.213339		Ccdc61	0.459976	0.827872		Cdc7	0.87383	0.244061		Cenpx	0.73078	0.270809		Cpd	0.0703812	0.877153		Fbxo4	0.260969	-0.63642
Ccdc103	0.237989	-0.574964		Ccdc62	0.55418	0.397674		Cdc73	0.559978	0.229726		Cep104	0.458177	-0.762792		Cpeb1	0.839049	-0.301243		Fbxo46	0.511211	-0.161559
Ccdc106	0.830092	-0.233497		Ccdc63	0.883436	0.307998		Cdca2	0.232003	0.0477211		Cep120	0.666826	0.110208		Cpeb2	0.85826	0.697886		Fbxo6	0.825165	-0.0245244
Ccdc107	0.19575	0.836242		Ccdc65	0.153111	0.255652		Cdca3	0.361063	0.825579		Cep128	0.470016	0.157983		Cpeb3	0.192971	0.533123		Fbxo7	0.589097	0.602113
Ccdc112	0.0873782	0.915067		Ccdc66	0.195366	0.946296		Cdca4	0.576476	-0.139896		Cep131	0.831824	0.569101		Cpeb4	0.425517	0.752132		Fbxo9	0.523767	0.266089
Ccdc114	0.159188	0.882633		Ccdc69	0.48183	0.843411		Cdca5	0.990663	0.758256		Cep135	0.749525	0.404194		Cplane1	0.823355	0.488918		Fbxw11	0.530528	0.723192
Ccdc115	0.0188704	0.940491		Ccdc71	0.518438	0.596831		Cdca7	0.621134	0.736491		Cep152	0.587478	0.816329		Cpne2	0.85004	0.227699		Fbxw2	0.238703	-0.428941
Ccdc116	0.11238	-0.137567		Ccdc71l	0.294058	0.810847		Cdca7l	0.965137	0.941487		Cep162	0.0403501	0.986082		Cpne3	0.98035	0.322087		Fbxw5	0.291523	-0.279387
Ccdc117	0.104408	0.914556		Ccdc73	0.580125	0.273871		Cdca8	0.906882	0.639859		Cep164	0.256637	0.967776		Cpne8	0.203911	0.702783		Fbxw7	0.886275	0.491035
Ccdc12	0.221923	0.871997		Ccdc74a	0.464131	0.015787		Cdh1	0.885282	0.543068		Cep170	0.306377	0.284177		Cpox	0.386371	-0.111998		Fcer1g	0.866968	0.297133
Ccdc120	0.291515	0.850886		Ccdc77	0.79733	0.416941		Cdh11	0.0870614	0.643159		Cep170b	0.721109	0.951884		Cpq	0.220559	0.946519		Fcf1	0.864063	0.684849
Ccdc122	0.326518	0.947656		Ccdc78	0.893996	0.10931		Cdh2	0.0389605	-0.3658		Cep19	0.125488	0.920575		Cpsf1	0.331153	0.41323		Fcgr1	0.186031	0.593169
Ccdc124	0.17152	0.913104		Ccdc8	0.0631766	0.875754		Cdh23	0.631274	0.365746		Cep192	0.452848	0.173755		Cpsf2	0.463673	0.19526		Fcgr2b	0.859297	0.225263
Ccdc125	0.786879	0.939392		Ccdc80	0.768629	0.923312		Cdh5	0.322777	0.217916		Cep250	0.314019	0.773926		Cpsf3	0.491563	0.687666		Fcgr3	0.497558	0.0326826
Ccdc126	0.893411	0.668812		Ccdc82	0.346657	0.336793		Cdip1	0.422724	0.744263		Cep290	0.736952	-0.518138		Cpsf4	0.5126	-0.568529		Fcgr4	0.542754	0.390569
Ccdc127	0.900887	0.970812		Ccdc84	0.333735	0.616782		Cdipt	0.588981	0.340824		Cep295	0.964442	0.0173528		Cpsf6	0.872427	0.356957		Fcgrt	0.388927	0.20916
Ccdc130	0.867048	0.774052		Ccdc85a	0.763327	0.344459		Cdk1	0.792664	0.140458		Cep350	0.275315	0.402283		Cpsf7	0.873246	-0.452967		Fcho2	0.557503	0.125598
Ccdc134	0.656019	0.940833		Ccdc85b	0.0116326	0.9805		Cdk10	0.686891	0.80965		Cep41	0.312708	0.917549		Cpt1a	0.553418	0.647814		Fchsd2	0.114128	0.573393
Ccdc137	0.711679	0.597153		Ccdc86	0.219415	0.987434		Cdk11b	0.497917	0.283854		Cep44	0.303214	0.842994		Cpt2	0.216889	-0.272504		Fcor	0.306692	-0.106593
Ccdc138	0.94408	0.700043		Ccdc88a	0.784454	0.956986		Cdk12	0.523362	-0.646314		Cep57	0.997424	-0.338348		Cptp	0.144494	0.712972		Fcrlb	0.632186	0.337198
Ccdc14	0.211322	0.271508		Ccdc88b	0.332481	0.738244		Cdk13	0.176599	0.770906		Cep57l1	0.94841	0.576508		Cr1l	0.803523	-0.124418		Fdft1	0.229389	0.0557728
Ccdc141	0.297626	0.662123		Ccdc88c	0.0324553	-0.527534		Cdk14	0.683669	0.836633		Cep63	0.886594	0.471032		Cracr2b	0.824316	0.618653		Fdps	0.208564	0.796504
Ccdc142	0.942861	0.440704		Ccdc89	0.182292	-0.286667		Cdk15	0.392559	-0.202174		Cep68	0.638092	0.770962		Cradd	0.60042	0.800907		Fdx1l	0.320774	0.422163
Ccdc146	0.144435	0.818453		Ccdc9	0.345388	0.892575		Cdk16	0.581064	0.00871559		Cep70	0.911108	-0.239852		Cramp1l	0.841083	0.314769		Fech	0.350151	0.406771
Ccdc148	0.532507	0.949087		Ccdc90b	0.212199	0.76434		Cdk17	0.771147	-0.172039		Cep76	0.418362	0.786424		Crat	0.967586	0.956226		Fem1a	0.168446	0.408317
Ccdc149	0.328155	0.579464		Ccdc91	0.181463	0.946787		Cdk18	0.0241479	0.99013		Cep78	0.60922	-0.0887475		Crbn	0.19311	0.601832		Fem1c	0.236202	-0.672619
Ccdc15	0.293542	0.753779		Ccdc92	0.410325	-0.210772		Cdk19	0.248901	0.913618		Cep83	0.691047	0.287063		Crcp	0.80654	0.155522		Fen1	0.308314	-0.296368
Ccdc151	0.256361	-0.0794754		Ccdc92b	0.0630207	-0.409093		Cdk2	0.726787	0.938435		Cep85	0.436844	0.632883		Creb1	0.764612	0.162508		Fermt3	0.649103	0.614316
Ccdc154	0.82756	0.149142		Ccdc93	0.201067	0.825805		Cdk20	0.614027	0.864352		Cep85l	0.205771	0.0214322		Creb3	0.681283	-0.490389		Fes	0.17236	0.271154
Ccdc155	0.0530041	-0.423694		Ccdc96	0.274348	-0.275441		Cdk2ap1	0.40872	0.249411		Cep89	0.215722	0.855898		Creb3l1	0.338211	0.898949		Fgd4	0.200436	0.334226
Ccdc157	0.453006	0.876989		Ccdc97	0.288014	0.640632		Cdk2ap2	0.0153673	0.957614		Cep95	0.512875	0.0493927		Creb5	0.528683	0.746774		Fgd6	0.108452	0.567727
Ccdc158	0.18214	-0.2		Ccdc9b	0.1346	0.932293		Cdk4	0.264874	0.912308		Cep97	0.940508	0.486162		Crebbp	0.372306	-0.53783		Fgfr1	0.262505	0.374811
Ccdc159	0.0700112	0.929281		Cchcr1	0.812054	0.136236		Cdk5	0.450182	0.95753		Cept1	0.0961834	0.9357		Crebl2	0.453933	-0.501205		Fgfr1op	0.61693	0.285306
Ccdc163	0.144421	0.831405		Cck	0.369482	0.57661		Cdk5r1	0.583292	0.197642		Cercam	0.394718	0.305599		Crebrf	0.906907	0.714394		Fgfr1op2	0.665175	0.0950219
Ccdc166	0.532738	0.884171		Ccl1	0.829356	0.233333		Cdk5rap1	0.863424	0.469269		Cerk	0.52763	0.973539		Crebzf	0.996972	0.0264613		Fggy	0.52633	0.0290493
Ccdc167	0.512255	0.899116		Ccl11	0.923393	0.345113		Cdk5rap2	0.649611	0.828496		Cers2	0.0212051	0.927708		Creg1	0.398307	0.661536		Fgl2	0.359462	-0.0945171
Ccdc169	0.0546133	-0.378808		Ccl12	0.00574358	0.979739		Cdk5rap3	0.925711	0.780896		Cers4	0.882246	0.580709		Creg2	0.402951	0.739674		Fgr	0.186341	0.201502
Ccdc17	0.374018	0.498112		Ccl17	0.013984	0.987429		Cdk6	0.0878574	0.918309		Cers5	0.662179	0.842801		Creld1	0.267063	-0.70755		Fhod1	0.256772	-0.577779
Ccdc171	0.63253	0.795727		Ccl2	0.014581	0.981248		Cdk7	0.518177	-0.169182		Cers6	0.490687	0.953203		Creld2	0.253333	0.819221		Fibp	0.3599	-0.286198
Ccdc173	0.336124	0.634029		Ccl20	0.00301926	0.991874		Cdk8	0.496728	0.030112		Cetn2	0.54263	0.144001		Crem	0.849391	0.138348		Filip1l	0.172429	0.352008
Ccdc174	0.564199	0.331815		Ccl22	0.521418	0.940582		Cdk9	0.760364	0.80119		Cetn3	0.14567	0.93362		Crim1	0.303864	-0.531823		Fip1l1	0.803374	0.5279
Ccdc18	0.696901	0.333933		Ccl24	0.307709	0.938719		Cdkal1	0.258087	0.795716		Cetn4	0.717766	0.554463		Crip1	0.426686	0.866287		Fis1	0.640364	0.0793863
Ccdc180	0.382818	0.747511		Ccl25	0.311668	0.546794		Cdkl2	0.725541	0.851916		Cfap126	0.841609	0.490633		Cript	0.768558	0.478636		Fiz1	0.338196	0.141472
Ccdc181	0.276603	0.953919		Ccl27a	0.179851	0.804713		Cdkl3	0.252934	0.709709		Cfap20	0.498429	0.158343		Crk	0.54243	-0.180449		Fkbp15	0.517059	0.27874
Ccdc184	0.967203	0.552864		Ccl3	0.0437263	0.987115		Cdkl5	0.580565	0.582635		Cfap298	0.582975	0.174753		Crlf2	0.799765	0.535277		Fkbp1a	0.871959	-0.223862
Ccdc186	0.191262	0.834746		Ccl4	0.0420429	0.984475		Cdkn1a	0.178317	0.995419		Cfap36	0.432551	0.306962		Crlf3	0.862745	0.418204		Fkbp1b	0.781899	0.144751
Ccdc189	0.288799	0.85679		Ccl5	0.142249	0.972504		Cdkn1b	0.344364	0.455395		Cfap43	0.288727	0.691476		Crls1	0.427321	0.68231		Fkbp2	0.820962	0.104987
Ccdc191	0.0381902	0.943626		Ccl6	0.0144524	0.962434		Cdkn1c	0.839548	0.153715		Cfap45	0.678025	0.654505		Crnkl1	0.99974	-0.329865		Fkbp3	0.779498	0.504872
Ccdc25	0.140001	0.955081		Ccl7	0.102362	0.927205		Cdkn2a	0.270224	-0.209478		Cfap77	0.219463	-0.252214		Crot	0.728536	0.63805		Fkbp4	0.210263	-0.382152
Ccdc28a	0.023937	0.985592		Ccl8	0.0813177	0.93143		Cdkn2aip	0.282089	0.85096		Cfap97	0.684736	0.602864		Crtap	0.491768	0.939272		Fkbp8	0.926094	0.446974
Ccdc28b	0.0383843	0.919592		Ccl9	0.00469655	0.983801		Cdkn2aipnl	0.217242	0.945769		Cfb	0.553416	0.909988		Crtc1	0.270374	0.349478		Fkrp	0.246269	0.687998
Ccdc30	0.301858	-0.315945		Ccm2	0.950903	0.47581		Cdkn2b	0.495582	0.0491064		Cfdp1	0.663933	-0.0217825		Crtc2	0.49618	0.574171		Flad1	0.416108	-0.139996
Ccdc32	0.0918341	0.971084		Ccna2	0.297982	0.390252		Cdkn2c	0.625151	0.673217		Cfh	0.594774	0.541456		Crtc3	0.591322	0.592627		Flcn	0.95554	0.435185
Ccdc34	0.00778374	0.97288		Ccnb1	0.590131	0.0335243		Cdkn2d	0.569113	-0.389506		Cfl1	0.0213603	0.933003		Cry1	0.96757	0.690643		Fli1	0.466949	0.457309
Ccdc36	0.652682	0.233415		Ccnb2	0.382069	0.0757194		Cdkn3	0.433582	-0.555612		Cfl2	0.801322	-0.56097		Cry2	0.589406	-0.550634		Flii	0.207984	-0.127722
Ccdc38	0.157808	-0.295233		Ccnc	0.463675	0.0173164		Cdnf	0.62493	0.761001		Cflar	0.391374	0.995361		Cryaa	0.1532	-0.482216		Flna	0.630035	-0.32309
Ccdc39	0.248984	0.902898		Ccnd1	0.522976	0.694544		Cdo1	0.745328	0.408452		Cfp	0.0931319	0.912646		Crybb1	0.264024	-0.201203		Flot2	0.150304	0.338678
Ccdc40	0.354656	0.715509		Ccnd2	0.310039	0.968704		Cdon	0.636871	0.936999		Cgas	0.294052	0.878105		Crybg1	0.408507	-0.375413		Flrt2	0.632175	0.117213
Ccdc43	0.641599	0.638438		Ccnd3	0.983882	0.442518		Cdpf1	0.216073	0.702766		Cggbp1	0.13468	0.948032		Crybg3	0.409116	-0.0795205		Flrt3	0.434434	0.98041
Ccdc47	0.062317	0.941158		Ccndbp1	0.102864	0.877775		Cdr2	0.377229	0.393912		Cgnl1	0.148292	0.926458		Cryl1	0.386845	0.221523		Flvcr1	0.382723	0.644504
Ccdc50	0.0810533	0.994781		Ccne1	0.804327	0.905981		Cdr2l	0.150095	0.29842		Cgref1	0.876957	0.0870601		Cryzl1	0.3991	0.787815		Fmn1	0.249773	0.601119
Ccdc51	0.627671	-0.0631626		Ccne2	0.502524	0.244287		Cds1	0.675851	-0.242669		Cgrrf1	0.213906	0.838645		Cryzl2	0.626661	0.501074		Fmnl1	0.35967	0.118704
Ccdc57	0.502962	0.969152		Ccnf	0.251533	0.85468		Cds2	0.153383	0.815693		Ch25h	0.419065	0.98182		Cs	0.217076	0.184991		Fmnl2	0.209655	0.148914
Ccdc58	0.784565	-0.0482775		Ccng1	0.0739237	0.943926		Cdt1	0.961509	0.849713		Chac1	0.11493	0.731095		Csad	0.753724	-0.0333877		Fmr1	0.33884	0.195496
Ccdc59	0.797784	0.708731		Ccng2	0.242607	0.975906		Cdv3	0.684746	0.877456		Chac2	0.290571	0.770233		Csde1	0.287891	0.476071		Fnbp1	0.747867	-0.182245
Ccdc6	0.354175	0.735715		Ccnh	0.0670496	0.924552		Cdyl	0.969188	-0.477606		Chaf1a	0.626854	0.216474		Cse1l	0.55337	0.837759		Fnbp1l	0.57869	0.604448
Ccdc61	0.260152	0.977515		Ccni	0.144356	0.857091		Cdyl2	0.802829	-0.0298064		Chaf1b	0.476157	0.0119852		Csf1	0.255771	0.962416		Fnbp4	0.88525	0.585173
Ccdc62	0.6538	0.285806		Ccnj	0.408719	0.518161		Ceacam1	0.487827	0.608799		Champ1	0.73438	0.692755		Csf1r	0.0415043	0.743063		Fndc3a	0.0544388	-0.5193
Ccdc63	0.880308	0.386473		Ccnk	0.575854	-0.719707		Ceacam10	0.586012	0.745924		Chchd1	0.88651	0.284548		Csf2ra	0.283214	-0.361225		Fndc3b	0.973389	0.557173
Ccdc65	0.236011	0.628075		Ccnl1	0.526025	0.639616		Ceacam15	0.254234	0.853927		Chchd10	0.575614	0.551027		Csf2rb	0.0469541	0.819788		Fnip1	0.675859	-0.558983
Ccdc66	0.48355	0.525415		Ccnl2	0.664032	0.0166459		Ceacam16	0.642455	-0.607306		Chchd2	0.856012	0.656124		Csf2rb2	0.0438407	0.723153		Fnip2	0.445229	0.695576
Ccdc69	0.156358	0.958076		Ccno	0.289774	-0.357605		Ceacam19	0.195004	0.669141		Chchd3	0.367931	0.827157		Csf3	0.807181	0.658727		Fnta	0.609236	0.0858398
Ccdc71	0.575273	0.622663		Ccnq	0.0977039	0.84226		Cebpa	0.452575	0.980656		Chchd4	0.157556	0.816532		Csf3r	0.665241	0.673909		Fopnl	0.967395	0.0606016
Ccdc71l	0.302868	0.814343		Ccnt1	0.274189	0.749663		Cebpb	0.354267	0.331413		Chchd5	0.503394	0.716005		Csgalnact2	0.912482	0.898167		Fos	0.755839	0.658975
Ccdc73	0.426174	0.472289		Ccnt2	0.721087	-0.0444673		Cebpe	0.394307	-0.26399		Chchd6	0.815232	0.241401		Csk	0.914555	0.552746		Fosl2	0.460545	0.0714585
Ccdc74a	0.462902	-0.564154		Ccny	0.0407967	0.98866		Cebpg	0.12009	0.863944		Chchd7	0.652063	0.53226		Csnk1a1	0.80135	0.170832		Foxc1	0.132212	-0.374589
Ccdc77	0.73833	0.457364		Ccnyl1	0.159737	0.830354		Cebpz	0.178466	0.73736		Chd1	0.259424	0.774495		Csnk1d	0.30968	0.649791		Foxj2	0.303115	0.345479
Ccdc78	0.529685	0.502279		Ccp110	0.549429	0.747806		Cebpzos	0.351365	0.759305		Chd1l	0.389503	0.824289		Csnk1e	0.909045	0.840797		Foxj3	0.386651	0.299612
Ccdc8	0.0599218	0.478417		Ccpg1	0.290998	0.849153		Cela1	0.394795	0.699382		Chd2	0.414157	0.409564		Csnk1g1	0.159948	0.769984		Foxn2	0.285559	0.641139
Ccdc80	0.885234	0.974046		Ccpg1os	0.134128	0.905883		Celf1	0.64759	-0.729733		Chd3	0.0916825	0.970038		Csnk1g2	0.581397	0.121229		Foxn3	0.273255	0.440103
Ccdc82	0.323945	0.494598		Ccr1	0.153145	0.996913		Celf2	0.055886	0.954276		Chd4	0.397372	0.0183031		Csnk1g3	0.665649	0.770535		Foxp1	0.17834	0.79102
Ccdc84	0.180404	0.814197		Ccr2	0.151499	0.962504		Celf4	0.4575	0.671289		Chd5	0.301936	0.164339		Csnk2a1	0.483161	0.204626		Foxred1	0.285344	-0.753755
Ccdc85a	0.122954	-0.29885		Ccr3	0.207165	0.0593702		Celf6	0.992946	0.563975		Chd6	0.608638	0.860282		Csnk2a2	0.215441	0.473119		Foxred2	0.292955	0.384763
Ccdc85b	0.000945718	0.995805		Ccr4	0.0475182	0.976369		Celsr1	0.198819	0.76636		Chd7	0.91831	0.19446		Csnk2b	0.579719	-0.589901		Fpgt	0.267828	-0.687001
Ccdc86	0.241457	0.992536		Ccr5	0.807777	0.922488		Celsr3	0.294616	0.11622		Chd8	0.403078	-0.170289		Cspp1	0.442242	0.566611		Fpr1	0.18526	0.398579
Ccdc87	0.0374789	-0.293244		Ccr6	0.366299	-0.0370001		Cemip2	0.637343	0.905543		Chd9	0.0645717	0.920749		Csprs	0.851333	0.515254		Fpr2	0.55715	0.580137
Ccdc88a	0.665526	0.977458		Ccr7	0.974679	-0.264788		Cenpa	0.138098	0.876104		Chek2	0.416883	0.437895		Csrnp1	0.265265	0.353573		Frg1	0.881937	0.279281
Ccdc88b	0.260121	0.802442		Ccr9	0.663486	0.914907		Cenpb	0.0911529	0.886631		Cherp	0.252426	0.425683		Csrp1	0.51927	-0.50505		Frmd4a	0.172422	-0.383978
Ccdc89	0.0307708	-0.234024		Ccrl2	0.525201	0.945178		Cenpc1	0.761916	0.144033		Chfr	0.580257	-0.0221976		Csrp2	0.705542	0.306819		Frmd6	0.341742	0.471918
Ccdc9	0.0126876	0.973581		Ccs	0.172611	0.749803		Cenpe	0.445156	0.649683		Chic1	0.171324	-0.497272		Cst3	0.441976	0.519791		Frmd8	0.830585	0.261441
Ccdc90b	0.284746	0.607109		Ccsap	0.631128	0.986007		Cenpf	0.471201	-0.670988		Chic2	0.0851052	0.94667		Cst7	0.946535	0.667175		Frrs1	0.716245	0.673384
Ccdc91	0.373072	0.828331		Ccser1	0.126323	-0.335314		Cenpi	0.862689	0.529616		Chid1	0.507475	0.478162		Cstb	0.605457	0.783374		Frs2	0.286043	-0.638051
Ccdc92	0.358322	0.102735		Ccser2	0.308689	0.84644		Cenpj	0.133122	0.876029		Chil1	0.540813	0.663384		Cstf1	0.335464	0.0977251		Fscn1	0.440389	0.708009
Ccdc92b	0.470844	0.963589		Cct2	0.53427	-0.203156		Cenpk	0.618178	-0.166322		Chil3	0.881636	0.928803		Cstf2	0.291228	-0.451797		Fstl1	0.976346	0.218632
Ccdc93	0.0427338	0.958276		Cct3	0.012876	0.973219		Cenpl	0.806039	0.781163		Chka	0.756194	0.238595		Cstf2t	0.846248	-0.346093		Fth1	0.800857	0.215609
Ccdc96	0.353146	-0.102833		Cct4	0.560108	0.616117		Cenpm	0.232471	-0.429172		Chkb	0.965315	-0.477462		Cstf3	0.481894	0.458267		Ftl1	0.188304	0.397016
Ccdc97	0.118688	0.907534		Cct5	0.32209	0.831058		Cenpo	0.517166	0.259486		Chm	0.886458	0.51452		Ctbp1	0.1398	0.915361		Ftl1-ps1	0.622396	-0.130726
Ccdc9b	0.231587	0.845808		Cct6b	0.385701	0.758214		Cenpp	0.290923	-0.146773		Chml	0.630041	-0.103261		Ctbp2	0.261301	0.667056		Ftsj3	0.389495	0.00417319
Cchcr1	0.949174	0.629579		Cct7	0.208734	0.793668		Cenpq	0.986131	0.378819		Chmp1a	0.158596	0.845983		Ctbs	0.317091	-0.28475		Fubp1	0.548449	0.59498
Cck	0.109363	0.837687		Cct8	0.346532	0.722278		Cenps	0.999922	-0.0839709		Chmp2a	0.281528	0.725352		Ctc1	0.910402	0.730383		Fuca1	0.615278	-0.09388
Ccl1	0.58541	0.101734		Ccz1	0.256827	0.761198		Cenpt	0.770154	0.596052		Chmp2b	0.906219	0.231126		Ctcf	0.346647	0.604274		Fuca2	0.957508	-0.167162
Ccl12	0.0024844	0.986814		Cd101	0.0136181	0.946507		Cenpu	0.27386	-0.666141		Chmp3	0.104126	0.82155		Ctdnep1	0.671358	-0.431232		Fundc1	0.281102	-0.59148
Ccl17	0.00293856	0.993333		Cd109	0.159527	0.83122		Cenpv	0.532701	0.836366		Chmp4b	0.00120728	0.98295		Ctdp1	0.225624	-0.247129		Fundc2	0.482603	0.903278
Ccl2	0.0162447	0.97908		Cd14	0.458703	0.983391		Cenpw	0.603459	0.302548		Chmp5	0.364292	0.733905		Ctdsp1	0.421111	0.350417		Fuom	0.756521	0.349622
Ccl20	0.00149531	0.993094		Cd151	0.141732	0.914391		Cenpx	0.731478	0.332778		Chmp6	0.944647	0.895569		Ctdsp2	0.178872	0.678029		Furin	0.485476	0.510678
Ccl22	0.444077	0.957489		Cd163	0.0861456	-0.598034		Cep104	0.348004	0.423582		Chmp7	0.453811	-0.378288		Ctdspl	0.388118	0.548948		Fus	0.987589	-0.626894
Ccl24	0.00800655	0.984327		Cd164	0.128426	0.9486		Cep120	0.324428	0.834724		Chn2	0.945495	0.31013		Ctdspl2	0.997429	0.387484		Fut11	0.306553	0.394011
Ccl25	0.276057	0.671965		Cd177	0.665858	0.799157		Cep128	0.392339	0.663591		Chordc1	0.524501	0.623435		Ctif	0.207128	0.287194		Fut7	0.943789	0.759643
Ccl27a	0.190197	0.798803		Cd180	0.0186255	0.984594		Cep131	0.121982	-0.121185		Chp1	0.660516	0.790881		Ctla2a	0.19587	-0.31972		Fxr1	0.483711	0.76108
Ccl3	0.030155	0.985462		Cd19	1.1038e-05	1		Cep135	0.697251	0.485359		Chpf	0.328134	0.404053		Ctla2b	0.0425862	0.893124		Fxr2	0.636511	0.40661
Ccl4	0.0348191	0.979835		Cd1d1	0.0284972	0.952516		Cep152	0.665806	-0.25117		Chpf2	0.368052	0.149897		Ctnna1	0.690464	-0.514418		Fxyd2	0.726442	0.187569
Ccl5	0.113618	0.975802		Cd2	0.565006	0.793732		Cep162	0.815996	0.317339		Chpt1	0.0390674	0.918314		Ctnnb1	0.27228	0.678886		Fxyd5	0.599286	0.449504
Ccl6	0.0109428	0.970747		Cd200	0.104174	0.961113		Cep164	0.92369	0.921865		Chrac1	0.867148	-0.217589		Ctnnbip1	0.398049	0.503452		Fyb	0.55507	0.704083
Ccl7	0.0897588	0.952966		Cd200r1	0.00279449	0.99381		Cep170	0.191641	0.773074		Chrnb2	0.198795	0.519593		Ctnnbl1	0.963256	0.692463		Fyn	0.120754	0.950953
Ccl8	0.0893452	0.963498		Cd200r2	0.207321	-0.258204		Cep170b	0.988776	0.744625		Chrne	0.296763	-0.45991		Ctnnd1	0.505581	-0.18074		Fyttd1	0.454088	-0.100672
Ccl9	0.00631324	0.980296		Cd200r3	0.482512	0.703756		Cep19	0.230882	0.868205		Chst1	0.747172	0.20119		Ctns	0.929117	0.755747		Fzd7	0.187549	-0.427169
Ccm2	0.930484	0.539579		Cd200r4	0.0018799	0.981669		Cep192	0.298584	0.387999		Chst10	0.741263	0.323688		Ctps	0.332179	-0.322963		Fzr1	0.401466	0.300525
Ccna2	0.426779	0.797547		Cd207	0.777203	0.307542		Cep250	0.448778	0.825774		Chst11	0.289815	0.852285		Ctps2	0.6878	-0.297883		G3bp1	0.723247	0.367041
Ccnb1	0.731159	0.271892		Cd209a	0.625417	0.641523		Cep290	0.730055	0.232575		Chst12	0.220481	0.701226		Ctr9	0.620238	0.262033		G3bp2	0.983574	-0.40866
Ccnb2	0.654696	0.756227		Cd22	0.0610799	0.912488		Cep295	0.882788	0.504887		Chst14	0.599472	0.821567		Ctsa	0.0502447	0.716079		G6pc3	0.239881	-0.66639
Ccnc	0.345757	0.356446		Cd244a	0.799737	-0.664109		Cep350	0.22158	0.781945		Chst7	0.349284	0.150605		Ctsb	0.0709963	0.705658		G6pdx	0.613651	0.786103
Ccnd1	0.339728	0.835811		Cd247	0.00484016	0.991		Cep41	0.920754	0.506087		Chsy1	0.59732	0.0134749		Ctsc	0.867152	0.844176		Gaa	0.220862	0.528365
Ccnd2	0.198947	0.983098		Cd248	0.0258736	0.991194		Cep44	0.176567	0.827299		Chtf8	0.412742	-0.189442		Ctsd	0.0855815	0.954154		Gab2	0.586696	0.125633
Ccnd3	0.831894	0.841986		Cd24a	0.0387347	0.895077		Cep55	0.587499	0.216428		Chtop	0.749923	0.251304		Ctsf	0.970073	0.64278		Gabarap	0.100493	0.678895
Ccndbp1	0.13615	0.915482		Cd27	0.514569	0.546822		Cep57	0.584667	0.489483		Chuk	0.85734	-0.245179		Ctsh	0.950473	0.931492		Gabarapl1	0.430308	0.501812
Ccne1	0.860502	0.810514		Cd274	0.234289	0.986356		Cep57l1	0.258285	0.895163		Churc1	0.296408	0.937494		Ctsk	0.776046	0.603271		Gabarapl2	0.432903	0.129485
Ccne2	0.23523	0.583576		Cd276	0.0652048	0.91716		Cep63	0.960437	0.794183		Ciao1	0.592016	0.332614		Ctsl	0.538293	0.960459		Gabpa	0.653492	-0.169168
Ccnf	0.0747504	0.893145		Cd28	0.190528	0.982717		Cep68	0.652686	0.634674		Ciao2a	0.0784333	0.821532		Ctso	0.290504	0.477921		Gabpb1	0.725405	-0.305123
Ccng1	0.0185515	0.978368		Cd2ap	0.567184	0.618281		Cep70	0.65196	0.165651		Ciao2b	0.278676	0.760292		Ctss	0.495404	0.855169		Gadd45a	0.499544	-0.494526
Ccng2	0.505232	0.955626		Cd2bp2	0.538797	0.239906		Cep72	0.177206	-0.352671		Ciapin1	0.0731675	0.975205		Ctsz	0.284279	0.521729		Gadd45b	0.360097	0.828011
Ccnh	0.255445	0.7224		Cd300a	0.371308	0.998925		Cep76	0.705435	0.705706		Cib1	0.47556	0.39279		Cttn	0.237188	-0.267602		Gadd45g	0.756981	0.32119
Ccni	0.0771623	0.921946		Cd300c	0.307457	0.841292		Cep78	0.654793	0.0459023		Cib2	0.373915	0.636819		Cttnbp2nl	0.473212	-0.0380062		Gadd45gip1	0.0347865	0.934484
Ccnj	0.21224	0.864465		Cd300c2	0.209226	0.582449		Cep83	0.985668	0.0263754		Cic	0.088551	0.831898		Ctu1	0.249124	0.441371		Gak	0.884245	-0.0462225
Ccnk	0.594485	-0.674273		Cd300e	0.526793	0.916985		Cep85	0.45123	-0.15297		Cideb	0.405272	-0.121774		Ctu2	0.765609	0.669791		Galc	0.382435	0.270821
Ccnl1	0.593704	0.573389		Cd300lb	0.720137	0.98389		Cep85l	0.147932	0.613585		Ciita	0.269716	0.355372		Cuedc1	0.334479	0.3029		Galk2	0.49394	-0.0464127
Ccnl2	0.735932	-0.465904		Cd300ld	0.52406	0.980578		Cep89	0.709092	0.525314		Cinp	0.857307	0.56047		Cuedc2	0.207306	0.556767		Galm	0.797594	0.411858
Ccno	0.549289	-0.0943706		Cd300ld3	0.311357	0.710719		Cep95	0.849416	0.459257		Cip2a	0.803785	0.44755		Cul1	0.589568	-0.0535919		Galns	0.40906	-0.315583
Ccnq	0.118271	0.790368		Cd300lf	0.0795879	0.982901		Cep97	0.204361	0.972959		Cipc	0.739475	0.996978		Cul2	0.615191	0.316633		Galnt1	0.967284	0.442545
Ccnt1	0.17844	0.867538		Cd300lg	0.41567	0.817675		Cept1	0.396274	0.865292		Cir1	0.275964	0.62586		Cul3	0.406737	0.643105		Galnt10	0.27496	0.27473
Ccnt2	0.645896	0.212365		Cd302	0.146238	0.713894		Cercam	0.383311	0.921503		Cirbp	0.55818	0.736281		Cul4a	0.568402	0.138633		Galnt11	0.301081	-0.327452
Ccny	0.0181052	0.996139		Cd320	0.0981614	0.918669		Cerk	0.334056	0.985711		Cisd1	0.0297116	0.958128		Cul4b	0.326503	0.247973		Galnt4	0.356956	-0.214112
Ccnyl1	0.367046	0.51526		Cd33	0.917569	0.96278		Cers2	0.0726301	0.876235		Cisd2	0.651206	0.251704		Cul5	0.818051	-0.00976148		Galnt6	0.0583405	0.56291
Ccp110	0.20501	0.937708		Cd34	0.955588	0.759764		Cers4	0.434439	0.117564		Cisd3	0.516117	0.644122		Cul9	0.800548	0.499519		Galnt7	0.679881	-0.186784
Ccpg1	0.273725	0.860557		Cd36	0.0921474	0.954444		Cers5	0.846649	0.919985		Cish	0.617643	0.982083		Cuta	0.13077	0.777742		Galnt9	0.750904	0.802874
Ccpg1os	0.235171	0.800117		Cd37	0.00658058	0.987734		Cers6	0.278005	0.980866		Cit	0.575033	0.299528		Cutc	0.675656	-0.193466		Ganab	0.0489771	0.431234
Ccr1	0.136347	0.990876		Cd38	0.0895396	0.993947		Cetn2	0.241525	0.581093		Cited2	0.148785	0.845695		Cux1	0.37187	0.706468		Gapdh	0.793421	-0.0193379
Ccr10	0.627757	0.235003		Cd3d	0.334508	-0.2		Cetn3	0.584637	0.648949		Cited4	0.351362	0.235206		Cwc15	0.150475	0.71877		Gar1	0.960075	0.59134
Ccr2	0.0632775	0.984176		Cd3eap	0.103968	0.954315		Cetn4	0.910481	-0.0513519		Ciz1	0.344871	0.572545		Cwc22	0.749482	-0.779642		Gars	0.106444	0.511966
Ccr3	0.469944	-0.380843		Cd4	0.297548	-0.372704		Cfap126	0.237963	-0.898349		Ckap2	0.231976	-0.02347		Cwc25	0.938137	-0.15495		Gas2l1	0.188802	-0.481973
Ccr4	0.081523	0.640246		Cd40	0.245981	0.988001		Cfap20	0.0250076	0.942484		Ckap2l	0.730282	-0.264719		Cwc27	0.576279	0.519116		Gas2l3	0.418367	-0.269449
Ccr5	0.635385	0.966204		Cd44	0.744211	0.927817		Cfap298	0.712036	0.207692		Ckap4	0.795017	0.858287		Cwf19l1	0.905158	0.406133		Gas6	0.460502	0.265097
Ccr6	0.223247	-0.0370001		Cd46	0.218251	-0.345868		Cfap36	0.305357	0.550447		Ckap5	0.357804	0.134696		Cwf19l2	0.59844	-0.857583		Gas7	0.853107	0.629119
Ccr7	0.998801	-0.298335		Cd47	0.0260259	0.981635		Cfap43	0.327485	0.563143		Ckb	0.664189	0.968663		Cxcl1	0.437785	0.938993		Gatad1	0.391704	0.0509917
Ccr9	0.966184	0.789202		Cd48	0.0072865	0.968321		Cfap97	0.63111	0.755252		Cklf	0.700652	0.137068		Cxcl10	0.36146	0.995529		Gatad2a	0.68907	-0.0170513
Ccrl2	0.572715	0.94755		Cd5	0.176237	0.269322		Cfb	0.279475	0.939583		Ckm	0.195427	-0.311787		Cxcl14	0.288923	0.54437		Gatad2b	0.157659	0.461341
Ccs	0.265125	0.78081		Cd52	0.119432	0.970344		Cfdp1	0.74396	0.106453		Cks1b	0.343101	0.615887		Cxcl16	0.190622	0.851873		Gba	0.608246	0.840136
Ccsap	0.654879	0.988921		Cd53	0.312046	0.315011		Cfh	0.406397	0.724444		Cks1brt	0.156422	-0.407411		Cxcl2	0.435162	0.854644		Gbp2	0.736596	0.951436
Ccser1	0.531681	0.418595		Cd55	0.45113	0.855986		Cfl1	0.0173827	0.925263		Cks2	0.376811	0.778741		Cxcl3	0.665715	0.869501		Gbp3	0.775893	0.672465
Ccser2	0.305529	0.809634		Cd59a	0.173718	0.936643		Cfl2	0.58263	-0.22281		Clasp1	0.55549	-0.451376		Cxcr4	0.57979	0.964557		Gbp5	0.724906	0.963598
Cct2	0.530252	-0.101358		Cd59b	0.307378	0.81551		Cflar	0.493897	0.994654		Clasp2	0.221375	0.831835		Cxxc1	0.619341	0.831629		Gbp6	0.121891	0.366131
Cct3	0.0139651	0.987119		Cd5l	0.21613	0.764242		Cfp	0.389936	0.730661		Clasrp	0.963155	0.27072		Cyb561d1	0.178418	0.410396		Gbp7	0.703482	0.717536
Cct4	0.510074	0.579207		Cd6	0.27263	0.269071		Cgas	0.89464	0.594276		Clba1	0.64553	-0.0768543		Cyb561d2	0.933772	0.539736		Gcdh	0.359191	-0.279173
Cct5	0.347924	0.818377		Cd63	0.359179	0.540004		Cggbp1	0.124996	0.966666		Clcc1	0.703533	0.82487		Cyb5a	0.0206291	0.911535		Gch1	0.579699	0.75639
Cct6b	0.766315	0.641927		Cd68	0.579273	0.601561		Cgnl1	0.273317	0.816906		Clcf1	0.30241	0.893844		Cyb5b	0.460984	-0.308268		Gcn1l1	0.228519	0.228361
Cct7	0.0576478	0.940646		Cd69	0.241503	0.979126		Cgref1	0.538014	-0.711132		Clcn3	0.979581	0.791539		Cyb5r1	0.355774	0.378074		Gcnt1	0.461912	-0.00956813
Cct8	0.251986	0.80628		Cd7	0.843181	-0.0420194		Cgrrf1	0.00364518	0.968793		Clcn4	0.474624	0.584474		Cyb5r3	0.0321871	0.916907		Gcnt2	0.460327	0.158838
Ccz1	0.159236	0.724307		Cd70	0.600685	0.61521		Ch25h	0.0698685	0.986837		Clcn5	0.0774244	0.893865		Cyb5r4	0.381465	0.62062		Gda	0.434623	0.464166
Cd101	0.0646214	0.90253		Cd72	0.00456636	0.990698		Chac1	0.072481	0.84574		Clcn6	0.198984	0.599098		Cyba	0.212721	0.769372		Gdap2	0.602285	0.167275
Cd109	0.178017	0.83138		Cd74	0.00304858	0.981778		Chac2	0.204263	0.706273		Clcn7	0.0475239	0.891357		Cybb	0.173959	0.832578		Gde1	0.375955	-0.32331
Cd14	0.495542	0.984183		Cd79a	0.152708	0.87732		Chadl	0.953019	0.347252		Cldn1	0.728722	0.233524		Cybc1	0.975603	0.319527		Gdf15	0.589935	0.865469
Cd151	0.115252	0.943013		Cd79b	0.344952	0.761858		Chaf1a	0.64108	0.699723		Cldn11	0.193471	-0.366018		Cyc1	0.259925	0.601714		Gdi1	0.454814	0.231864
Cd163	0.0779625	-0.628538		Cd80	0.25856	0.742004		Chaf1b	0.506663	0.76616		Cldn12	0.512363	0.686906		Cycs	0.0756113	0.923452		Gdi2	0.851079	-0.535803
Cd164	0.177016	0.918481		Cd81	0.0439027	0.96318		Champ1	0.48177	-0.486956		Cldn34c1	0.64024	0.70747		Cyfip1	0.381152	-0.438277		Gdpd1	0.411359	0.616851
Cd177	0.468884	0.0458821		Cd82	0.0247228	0.959836		Chchd1	0.348407	0.856235		Cldnd1	0.418459	0.750464		Cyfip2	0.297995	0.406551		Gdpd3	0.905482	0.378939
Cd180	0.00752925	0.983504		Cd83	0.765761	0.934283		Chchd10	0.731544	0.350906		Clec10a	0.52553	-0.0749501		Cyhr1	0.541383	0.863355		Gem	0.174504	-0.463264
Cd19	0.0133129	0.988801		Cd84	0.119947	0.97337		Chchd2	0.503706	0.745955		Clec12a	0.322242	0.833555		Cyld	0.856968	0.687264		Gemin7	0.630151	0.500993
Cd1d1	0.0478863	0.959576		Cd86	0.413003	0.978118		Chchd3	0.991864	0.529081		Clec16a	0.351733	0.0974386		Cyp11a1	0.674236	-0.0322104		Gfer	0.26846	-0.894343
Cd1d2	0.0750386	0.645942		Cd8a	0.334107	-0.638939		Chchd4	0.040172	0.965834		Clec1b	0.0518899	0.906623		Cyp20a1	0.772735	0.366835		Gfm1	0.351358	0.301004
Cd2	0.738038	0.682512		Cd9	0.312095	0.409475		Chchd5	0.424998	0.770597		Clec2d	0.765283	0.371901		Cyp27a1	0.917388	0.806495		Gfpt1	0.526237	-0.146406
[truncated: 11,911 more rows]

## Sheet: rat
				Table S1B Expression accuracy statistics in datasets from rat
1000 cells				500 cells				100 cells				50 cells				10 cells				1 cells
RowNames	lmp	cor		RowNames	lmp	cor		RowNames	lmp	cor		RowNames	lmp	cor		RowNames	lmp	cor		RowNames	lmp	cor
1700020D05Rik	0.421255	0.462693		1700020D05Rik	0.386161	0.692146		1700020D05Rik	0.17626	-0.11697		A3galt2	0.313365	0.801968		1700066B19Rik	0.222407	-0.194259		A3galt2	0.621478	0.183409
1700066B19Rik	0.502168	0.702332		1700066B19Rik	0.420176	0.293406		1700066B19Rik	0.152939	-0.217235		Aaas	0.915131	0.797773		A3galt2	0.565648	0.336591		Aaas	0.599617	0.71158
1700092M07Rik	0.499047	0.841798		1700092M07Rik	0.961756	0.286206		A3galt2	0.451096	0.786252		AABR07000159.2	0.164442	-0.508734		Aaas	0.800851	0.40554		AABR07000398.1	0.290082	-0.647618
A3galt2	0.456318	0.771298		A3galt2	0.454601	0.809621		Aaas	0.68507	0.960024		AABR07000398.1	0.655455	-0.0956748		AABR07000276.1	0.748955	0.701495		AABR07001902.1	0.577946	0.0793832
Aaas	0.50952	0.927454		Aaas	0.701979	0.861273		AABR07000147.1	0.229268	0.407277		AABR07001099.1	0.286199	-0.376934		AABR07000398.1	0.441424	-0.243275		AABR07002683.1	0.842741	-0.148153
AABR07000147.1	0.268947	-0.00337248		AABR07000147.1	0.231077	-0.139558		AABR07000159.2	0.13988	-0.508734		AABR07001099.2	0.731244	0.0719858		AABR07001099.2	0.927553	0.268454		AABR07004746.1	0.190143	0.725484
AABR07000156.1	0.445057	0.217548		AABR07000159.2	0.118143	-0.0496029		AABR07000398.1	0.655649	-0.263733		AABR07001896.1	0.536672	0.542222		AABR07001100.1	0.56892	-0.588099		AABR07005031.1	0.132781	0.297604
AABR07000159.2	0.409012	0.555436		AABR07000276.1	0.112099	0.360454		AABR07001099.1	0.343835	-0.015247		AABR07001902.1	0.980174	0.596163		AABR07001896.1	0.687854	0.643927		AABR07005588.1	0.278373	-0.452585
AABR07000276.1	0.173001	0.65291		AABR07000398.1	0.679222	-0.377213		AABR07001099.2	0.344866	0.942866		AABR07001905.2	0.397484	0.368985		AABR07001902.1	0.951334	-0.0433991		AABR07005618.1	0.505982	0.184235
AABR07000398.1	0.724742	-0.340618		AABR07001099.1	0.283387	0.426321		AABR07001100.1	0.447395	-0.0346926		AABR07001910.1	0.541487	-0.930909		AABR07001905.2	0.5425	0.525725		AABR07005779.2	0.406831	0.0737037
AABR07001099.1	0.262579	0.335518		AABR07001099.2	0.60669	0.930246		AABR07001512.1	0.200629	-0.782347		AABR07001923.1	0.642744	0.0864323		AABR07001910.1	0.655177	0.177824		AABR07006258.2	0.671666	0.00295079
AABR07001099.2	0.342412	0.946981		AABR07001100.1	0.465869	-0.0380483		AABR07001896.1	0.890474	0.326118		AABR07002065.2	0.245373	-0.554028		AABR07001923.1	0.320551	-0.558411		AABR07006269.1	0.466618	-0.492661
AABR07001100.1	0.460493	0.0617288		AABR07001512.1	0.296169	0.731468		AABR07001902.1	0.444591	0.69775		AABR07002247.1	0.409999	0.0725791		AABR07001926.3	0.581017	0.000108288		AABR07006458.1	0.420902	0.0316761
AABR07001512.1	0.142612	0.828834		AABR07001896.1	0.99789	-0.349187		AABR07001905.2	0.609503	0.0912351		AABR07002683.1	0.504121	0.618245		AABR07002065.2	0.303604	-0.480883		AABR07006627.1	0.350617	-0.748621
AABR07001896.1	0.724248	0.426588		AABR07001902.1	0.654852	0.576621		AABR07001910.1	0.543102	-0.720314		AABR07002700.1	0.609208	0.158801		AABR07002683.1	0.675763	0.285043		AABR07006860.1	0.220593	-0.0556973
AABR07001902.1	0.586451	0.554419		AABR07001905.2	0.499003	0.366388		AABR07001923.1	0.585971	-0.526949		AABR07002774.1	0.904304	0.737944		AABR07002774.1	0.7015	0.149919		AABR07007675.1	0.306074	-0.236783
AABR07001905.2	0.477418	0.277593		AABR07001910.1	0.615079	-0.48235		AABR07001926.3	0.494586	-0.221947		AABR07002774.2	0.264009	0.616422		AABR07003235.1	0.265698	-0.38308		AABR07007853.1	0.178588	0.730586
AABR07001910.1	0.619271	-0.659945		AABR07001923.1	0.631768	-0.259676		AABR07002001.1	0.544071	-0.81025		AABR07002966.1	0.150314	0.261935		AABR07003273.1	0.157525	-0.273258		AABR07007905.1	0.62313	-0.290756
AABR07001923.1	0.693391	-0.0186667		AABR07001926.3	0.405067	-0.0873021		AABR07002065.2	0.34777	-0.623837		AABR07003176.1	0.84018	0.24891		AABR07004183.1	0.142833	-0.525797		AABR07008608.1	0.520482	0.506537
AABR07001926.3	0.328675	0.712458		AABR07002001.1	0.779181	-0.81025		AABR07002247.1	0.343489	0.0725791		AABR07003235.1	0.188528	0.964419		AABR07004746.1	0.15835	0.781349		AABR07009105.1	0.794767	0.330627
AABR07002001.1	0.652577	-0.81025		AABR07002025.1	0.147374	0.550421		AABR07002683.1	0.372709	0.746409		AABR07003235.2	0.468521	-0.302064		AABR07005031.1	0.422827	0.270009		AABR07011057.1	0.947515	0.573761
AABR07002025.1	0.152755	0.365555		AABR07002065.2	0.355173	-0.0156152		AABR07002700.1	0.456657	0.158801		AABR07003273.1	0.933784	-0.120852		AABR07005040.1	0.422178	-0.187156		AABR07011951.1	0.24292	0.341893
AABR07002065.2	0.32999	-0.046664		AABR07002247.1	0.499505	0.0746356		AABR07002774.1	0.603316	0.112106		AABR07004746.1	0.536651	0.148521		AABR07005506.1	0.952589	0.390998		AABR07012054.1	0.550002	0.294026
AABR07002247.1	0.417788	-0.41744		AABR07002683.1	0.319391	0.75386		AABR07002774.3	0.881628	0.602952		AABR07005027.1	0.330276	-0.235975		AABR07005588.1	0.909885	0.44635		AABR07012775.1	0.469311	0.726365
AABR07002683.1	0.381576	0.713992		AABR07002700.1	0.454974	-0.363907		AABR07002784.1	0.542705	0.860582		AABR07005031.1	0.754884	0.453507		AABR07005618.1	0.508405	-0.19135		AABR07012795.1	0.596894	0.368429
AABR07002700.1	0.521198	-0.239387		AABR07002774.1	0.855626	0.251343		AABR07002848.1	0.101777	0.140862		AABR07005040.1	0.57693	-0.131927		AABR07005779.1	0.45324	-0.583398		AABR07015729.1	0.871592	-0.00465456
AABR07002774.1	0.744869	0.545822		AABR07002774.2	0.288405	0.616422		AABR07002868.1	0.244988	-0.2		AABR07005506.1	0.484051	0.529361		AABR07005779.2	0.443691	0.367847		AABR07017046.1	0.822185	-0.606821
AABR07002774.2	0.451201	0.124927		AABR07002774.4	0.407588	0.0832173		AABR07003173.1	0.594088	-0.123996		AABR07005588.1	0.955463	0.913747		AABR07006258.2	0.857571	0.161325		AABR07017902.1	0.275628	-0.0298635
AABR07002774.3	0.342726	0.0183625		AABR07002784.1	0.063627	0.251136		AABR07003176.1	0.389112	0.658444		AABR07005618.1	0.737401	0.253498		AABR07006269.1	0.599875	-0.0712053		AABR07018038.1	0.245709	0.514825
AABR07002774.4	0.479714	-0.816461		AABR07002848.1	0.0615217	0.908037		AABR07003235.1	0.343557	0.290916		AABR07005633.1	0.666537	0.0554331		AABR07006627.1	0.424987	0.112268		AABR07018321.1	0.37693	-0.511868
AABR07002775.1	0.218292	0.742059		AABR07002868.1	0.0596704	-0.2		AABR07003235.2	0.320123	-0.133553		AABR07005779.1	0.57942	0.0452718		AABR07006688.2	0.516707	0.0318284		AABR07018533.1	0.446354	0.33673
AABR07002784.1	0.0791078	0.959098		AABR07002885.1	0.160113	-0.0453247		AABR07003273.1	0.77009	-0.981434		AABR07005779.2	0.537608	0.739002		AABR07006860.1	0.500669	-0.0926051		AABR07019341.1	0.8425	-0.367713
AABR07002848.1	0.0765781	0.918992		AABR07002966.1	0.0772604	-0.00816648		AABR07004183.1	0.530039	0.138136		AABR07005779.3	0.264891	0.223008		AABR07006873.1	0.889111	0.562913		AABR07019399.1	0.316224	-0.430545
AABR07002870.2	0.107685	0.815183		AABR07003173.1	0.879889	0.383026		AABR07004746.1	0.568183	-0.0554747		AABR07006025.1	0.750861	-0.16567		AABR07007121.1	0.483966	0.590659		AABR07021840.1	0.323977	-0.517873
AABR07002885.1	0.122989	-0.906023		AABR07003176.1	0.434949	0.675003		AABR07004992.1	0.606593	0.0224138		AABR07006258.2	0.726454	0.224901		AABR07007675.1	0.579037	-0.603405		AABR07021871.1	0.716909	-0.265308
AABR07002945.1	0.41015	0.00550076		AABR07003235.1	0.154659	0.916007		AABR07005031.1	0.713762	0.732923		AABR07006269.1	0.659164	-0.351526		AABR07007853.1	0.682993	0.111077		AABR07021988.1	0.192099	0.445947
AABR07002966.1	0.0964063	0.655464		AABR07003235.2	0.345616	-0.735444		AABR07005040.1	0.571639	-0.439014		AABR07006283.1	0.749016	0.165776		AABR07007905.1	0.392173	-0.680858		AABR07025010.1	0.25653	-0.445152
AABR07003173.1	0.962756	0.728111		AABR07003273.1	0.941773	-0.36698		AABR07005506.1	0.776211	-0.252187		AABR07006458.1	0.290999	0.723703		AABR07008097.1	0.79617	0.744824		AABR07025089.1	0.787896	0.216724
AABR07003176.1	0.68856	0.37961		AABR07003291.1	0.000252171	1		AABR07005588.1	0.712243	0.910374		AABR07006576.1	0.244074	-0.0492639		AABR07008350.1	0.323437	0.868156		AABR07025140.1	0.147629	0.162452
AABR07003235.1	0.074739	0.95989		AABR07004746.1	0.815055	0.330429		AABR07005618.1	0.916727	0.142182		AABR07006627.1	0.332921	0.762149		AABR07008608.1	0.613175	-0.76872		AABR07025295.1	0.302808	0.124751
AABR07003235.2	0.303785	-0.409638		AABR07004992.1	0.515504	0.530617		AABR07005633.1	0.47103	0.28984		AABR07006688.2	0.798544	-0.764321		AABR07008904.1	0.935988	-0.520588		AABR07026058.1	0.384243	-0.580516
AABR07003273.1	0.890991	-0.622099		AABR07005027.1	0.159738	-0.281556		AABR07005779.1	0.613285	-0.418889		AABR07006860.1	0.792706	-0.410317		AABR07009105.1	0.451263	0.534584		AABR07026291.1	0.428068	-0.446098
AABR07004183.1	0.101553	-0.606391		AABR07005031.1	0.715591	0.701103		AABR07005779.2	0.152058	0.942277		AABR07006873.1	0.606684	-0.696701		AABR07010136.1	0.191546	-0.2		AABR07026424.1	0.976287	-0.487485
AABR07004746.1	0.698836	0.244162		AABR07005040.1	0.8663	0.146152		AABR07006025.1	0.730423	-0.336132		AABR07007121.1	0.67647	0.590659		AABR07011057.1	0.947318	0.366731		AABR07026893.1	0.28093	-0.830602
AABR07004992.1	0.58175	0.312116		AABR07005506.1	0.727882	0.246801		AABR07006258.2	0.790741	0.0528649		AABR07007130.2	0.252661	-0.493849		AABR07011951.1	0.230951	0.789558		AABR07026997.1	0.364244	-0.6276
AABR07005027.1	0.104629	-0.36411		AABR07005588.1	0.734762	0.925851		AABR07006269.1	0.659928	-0.8174		AABR07007675.1	0.635819	-0.00118966		AABR07012054.1	0.832814	-0.248847		AABR07028769.1	0.460263	0.496397
AABR07005031.1	0.736765	0.718972		AABR07005618.1	0.851929	0.279205		AABR07006283.1	0.837129	0.0785673		AABR07007853.1	0.636752	-0.0662091		AABR07012317.1	0.364455	-0.186607		AABR07028805.1	0.849348	0.560738
AABR07005040.1	0.745132	0.180988		AABR07005633.1	0.453731	-0.0592248		AABR07006451.1	0.293938	-0.493144		AABR07007905.1	0.657297	-0.706968		AABR07012317.2	0.721383	0.504035		AABR07028816.1	0.397093	-0.0242961
AABR07005506.1	0.944829	-0.111758		AABR07005775.1	0.0327246	-0.37775		AABR07006458.1	0.53315	-0.483179		AABR07008097.1	0.628352	0.526784		AABR07012318.1	0.812912	0.457915		AABR07028902.1	0.140627	0.460491
AABR07005588.1	0.897492	0.927797		AABR07005779.1	0.80196	0.432419		AABR07006576.1	0.164612	-0.0492639		AABR07008350.1	0.580671	0.491508		AABR07012775.1	0.723652	-0.0601022		AABR07029198.1	0.221194	-0.541223
AABR07005618.1	0.95446	0.417413		AABR07005779.2	0.138412	0.944157		AABR07006627.1	0.653475	0.391289		AABR07008608.1	0.702043	-0.835836		AABR07012795.1	0.493051	0.268103		AABR07029581.1	0.800266	-0.499758
AABR07005633.1	0.491289	-0.564963		AABR07005779.3	0.275846	0.464936		AABR07006688.2	0.891435	-0.760136		AABR07008904.1	0.636024	0.448032		AABR07013202.1	0.597868	0.650496		AABR07029596.1	0.300389	0.640629
AABR07005775.1	0.0631283	0.254466		AABR07006025.1	0.774453	0.110961		AABR07006860.1	0.760136	-0.22545		AABR07009105.1	0.0337716	0.958187		AABR07013410.1	0.562199	0.536655		AABR07029605.1	0.832567	0.740081
AABR07005779.1	0.473676	0.736999		AABR07006258.2	0.795075	-0.0717602		AABR07006873.1	0.52752	0.28923		AABR07009106.1	0.73229	0.227081		AABR07014676.1	0.494333	-0.753017		AABR07030122.1	0.420435	0.781207
AABR07005779.2	0.140059	0.950651		AABR07006269.1	0.692159	-0.434272		AABR07007000.1	0.316088	-0.283294		AABR07009572.1	0.397251	-0.0504531		AABR07014996.1	0.625941	0.170693		AABR07030162.1	0.283806	-0.772265
AABR07005779.3	0.24235	0.553149		AABR07006283.1	0.99219	-0.319045		AABR07007121.1	0.537804	0.757724		AABR07009638.1	0.829304	-0.380352		AABR07015015.2	0.584818	0.69351		AABR07030729.1	0.230948	0.516156
AABR07006025.1	0.768456	0.0313735		AABR07006451.1	0.840993	0.080767		AABR07007130.2	0.326956	0.013471		AABR07009978.1	0.152919	0.939614		AABR07015476.1	0.279847	-0.217133		AABR07031089.1	0.878609	-0.16394
AABR07006030.1	0.0866232	-0.419611		AABR07006458.1	0.519684	-0.465198		AABR07007675.1	0.653289	-0.393916		AABR07010136.1	3.17029e-06	1		AABR07015729.1	0.760312	0.189853		AABR07031491.2	0.333124	0.287524
AABR07006258.2	0.802233	0.0214233		AABR07006480.1	0.185355	-0.226165		AABR07007853.1	0.606348	0.0255523		AABR07010705.1	0.499998	-0.078342		AABR07016623.1	0.768183	0.105539		AABR07031666.1	0.360096	0.732422
AABR07006264.2	0.0368774	-0.359146		AABR07006576.1	0.612821	-0.162226		AABR07007905.1	0.6414	0.50345		AABR07011057.1	0.495349	-0.805202		AABR07016779.1	0.497584	-0.105003		AABR07031756.1	0.928388	0.0190907
AABR07006269.1	0.700561	-0.633718		AABR07006627.1	0.530428	0.72695		AABR07008097.1	0.522559	0.272672		AABR07011733.1	0.65768	-0.314719		AABR07017046.1	0.335033	0.858595		AABR07031756.2	0.180391	-0.385231
AABR07006275.1	0.126143	-0.414837		AABR07006688.2	0.968903	-0.591582		AABR07008350.1	0.734644	0.0734458		AABR07011951.1	0.584838	-0.383318		AABR07017250.1	0.280478	0.776193		AABR07033851.1	0.0645653	-0.850054
AABR07006283.1	0.940172	-0.434966		AABR07006860.1	0.779315	-0.25289		AABR07008439.1	0.645613	0.182855		AABR07012054.1	0.627086	0.529739		AABR07017902.1	0.648842	0.686375		AABR07034315.1	0.316425	-0.558457
AABR07006451.1	0.813	-0.519366		AABR07006873.1	0.695644	-0.171174		AABR07008608.1	0.704224	-0.733889		AABR07012129.1	0.207152	-0.792921		AABR07018038.1	0.543152	-0.382724		AABR07034639.1	0.697941	0.321842
AABR07006458.1	0.674789	-0.320225		AABR07007000.1	0.261639	-0.453506		AABR07008904.1	0.894705	-0.779291		AABR07012302.1	0.0818689	0.572634		AABR07018050.1	0.157407	0.879232		AABR07035218.1	0.23848	-0.33977
AABR07006480.1	0.194851	-0.390993		AABR07007121.1	0.817841	0.204945		AABR07009105.1	0.00897082	0.978471		AABR07012317.1	0.392123	0.105239		AABR07018078.1	0.676254	0.934201		AABR07035375.1	0.416937	0.341175
AABR07006576.1	0.625936	0.040937		AABR07007130.2	0.66484	-0.0835593		AABR07009106.1	0.835823	0.23934		AABR07012317.2	0.859507	0.837264		AABR07018321.1	0.720079	0.67355		AABR07035428.2	0.372182	-0.105855
AABR07006627.1	0.504988	0.753391		AABR07007134.1	0.0420838	-0.259698		AABR07009572.1	0.319051	0.523168		AABR07012318.1	0.846577	-0.0685055		AABR07018533.1	0.606421	0.230034		AABR07035539.1	0.712832	-0.146798
AABR07006688.2	0.871622	-0.888137		AABR07007675.1	0.645075	-0.123076		AABR07009638.1	0.639744	0.535462		AABR07012775.1	0.907199	-0.0190535		AABR07019341.1	0.253721	0.831709		AABR07036007.1	0.712224	-0.394898
AABR07006860.1	0.765279	-0.44055		AABR07007853.1	0.728918	0.401664		AABR07010136.1	0.289959	-0.2		AABR07012795.1	0.744295	0.23364		AABR07019399.1	0.677976	0.00663874		AABR07037343.1	0.94345	0.0419909
AABR07006873.1	0.65476	-0.312		AABR07007905.1	0.636945	-0.186621		AABR07010705.1	0.561364	-0.553671		AABR07013154.2	0.470143	0.76103		AABR07021086.1	0.18831	0.919617		AABR07037436.1	0.993841	-0.358545
AABR07007000.1	0.260506	0.197191		AABR07008066.2	0.218009	0.164704		AABR07011057.1	0.903442	-0.199985		AABR07013200.1	0.370618	-0.483998		AABR07021840.1	0.429427	-0.267636		AABR07039446.2	0.097659	0.526746
AABR07007121.1	0.569002	0.250762		AABR07008097.1	0.370709	0.6551		AABR07011733.1	0.548308	0.478534		AABR07013202.1	0.593282	0.650496		AABR07021871.1	0.885634	-0.741321		AABR07040624.1	0.941001	0.369448
AABR07007130.2	0.603239	-0.376903		AABR07008350.1	0.898447	0.0506653		AABR07011951.1	0.932069	0.184535		AABR07013288.4	0.161429	-0.26566		AABR07021955.1	0.419169	-0.572813		AABR07040855.1	0.801691	-0.118821
AABR07007675.1	0.618143	-0.00611184		AABR07008439.1	0.699478	0.653586		AABR07012054.1	0.575294	0.713186		AABR07013302.1	0.71813	0.217746		AABR07021988.1	0.493443	-0.0531914		AABR07040892.1	0.622365	0.148835
AABR07007853.1	0.744085	0.167959		AABR07008608.1	0.718203	-0.761524		AABR07012129.1	0.256526	0.307694		AABR07013410.1	0.492172	0.56573		AABR07022144.1	0.637451	-0.396299		AABR07041778.1	0.450577	0.438051
AABR07007905.1	0.558053	0.313065		AABR07008904.1	0.667939	0.280545		AABR07012302.1	0.0642604	0.787233		AABR07014676.1	0.963471	-0.755575		AABR07024795.1	0.364736	-0.245043		AABR07042542.1	0.177213	-0.374352
AABR07008066.2	0.209484	0.84963		AABR07009105.1	0.0135228	0.972863		AABR07012317.1	0.523352	0.533914		AABR07014996.1	0.196891	0.795241		AABR07024954.1	0.75509	0.506412		AABR07043748.1	0.768489	0.179204
AABR07008097.1	0.391241	0.616156		AABR07009106.1	0.834269	0.22958		AABR07012317.2	0.259531	0.960317		AABR07015015.2	0.24686	-0.554581		AABR07024972.1	0.330657	-6.38825e-05		AABR07043951.1	0.203288	-0.946684
AABR07008350.1	0.753581	0.623204		AABR07009508.1	0.584623	0.0788265		AABR07012318.1	0.502378	0.823904		AABR07015057.1	0.526607	-0.496213		AABR07025010.1	0.500715	0.0843658		AABR07044383.1	0.219477	0.303656
AABR07008439.1	0.964238	0.27027		AABR07009572.1	0.359872	0.110753		AABR07012583.2	0.443745	0.445712		AABR07015476.1	0.270362	-0.222717		AABR07025089.1	0.197496	0.695391		AABR07044711.1	0.217609	0.530318
AABR07008608.1	0.726194	-0.764167		AABR07009638.1	0.873172	0.028839		AABR07012775.1	0.812711	0.0498258		AABR07015729.1	0.857989	0.129231		AABR07025140.1	0.872767	0.952858		AABR07045454.1	0.582474	0.594755
AABR07008904.1	0.761051	-0.0652541		AABR07009787.1	0.113758	-0.2		AABR07012795.1	0.70633	0.146841		AABR07016623.1	0.470172	0.743991		AABR07025272.1	0.54708	0.933306		AABR07046628.1	0.683926	0.454564
AABR07009105.1	0.0188868	0.969959		AABR07009834.1	0.0832061	-0.496073		AABR07012826.1	0.0540693	0.412544		AABR07016779.1	0.538158	-0.873179		AABR07025295.1	0.103259	0.87242		AABR07046707.1	0.646638	0.334653
AABR07009106.1	0.831677	0.143191		AABR07009978.1	0.166087	0.574226		AABR07013200.1	0.353658	-0.489001		AABR07017046.1	0.510134	0.737454		AABR07026048.1	0.858474	0.246165		AABR07047789.1	0.175111	0.314584
AABR07009508.1	0.29559	0.0989132		AABR07010136.1	0.350223	-0.439031		AABR07013202.1	0.805357	0.819222		AABR07017250.1	0.585727	0.198426		AABR07026058.1	0.411606	0.710601		AABR07049064.1	0.47694	0.0602468
AABR07009572.1	0.292208	0.671826		AABR07010705.1	0.596132	-0.347082		AABR07013288.4	0.449682	0.427333		AABR07017576.1	0.56986	-0.419623		AABR07026240.1	0.0424606	0.929842		AABR07049994.1	0.632007	-0.568245
AABR07009638.1	0.916749	0.190648		AABR07011057.1	0.926916	-0.372478		AABR07013302.1	0.725636	0.205516		AABR07017635.2	0.481034	-0.313919		AABR07026291.1	0.742569	-0.323152		AABR07050116.1	0.678753	0.697568
AABR07009787.1	0.128309	-0.2		AABR07011733.1	0.084293	0.88594		AABR07013410.1	0.917283	-0.913698		AABR07017650.1	0.743486	0.430401		AABR07026294.1	0.754669	0.516995		AABR07050545.1	0.887302	0.0989993
AABR07009834.1	0.116718	-0.39084		AABR07011951.1	0.674056	0.314863		AABR07013776.1	0.415809	0.173099		AABR07017768.7	0.124494	-0.518942		AABR07026424.1	0.805421	0.912661		AABR07051450.1	0.351416	-0.498546
AABR07009978.1	0.111133	0.357226		AABR07012054.1	0.874756	-0.196648		AABR07014676.1	0.760637	-0.0835849		AABR07017868.4	0.853517	0.362008		AABR07026654.1	0.395743	0.0206203		AABR07051518.1	0.274212	-0.387349
AABR07010136.1	0.996153	0.571956		AABR07012129.1	0.273479	-0.264188		AABR07014804.1	0.434861	0.353119		AABR07017902.1	0.591441	0.412109		AABR07026805.2	0.711124	-0.533483		AABR07052430.1	0.818286	0.149156
AABR07010705.1	0.599165	-0.558012		AABR07012302.1	0.115481	0.922189		AABR07014974.1	0.280389	0.395103		AABR07018038.1	0.660487	-0.139988		AABR07026893.1	0.566016	0.58126		AABR07053136.1	0.499078	-0.0937424
AABR07011031.1	0.128139	0.252596		AABR07012317.1	0.374982	0.464505		AABR07014996.1	0.997516	0.0645949		AABR07018038.2	0.602491	-0.29621		AABR07026997.1	0.52704	-0.347909		AABR07053166.1	0.589702	0.0476507
AABR07011057.1	0.929957	-0.295076		AABR07012317.2	0.524223	0.943297		AABR07015015.2	0.635884	0.601166		AABR07018050.1	0.444868	-0.0465926		AABR07027567.1	0.381373	-0.42131		AABR07053188.1	0.713007	0.404992
AABR07011057.2	0.0999458	0.87802		AABR07012318.1	0.789534	0.328523		AABR07015057.1	0.62803	-0.665229		AABR07018078.1	0.744903	0.935875		AABR07027718.1	0.404227	-0.210414		AABR07053687.1	0.583466	0.348983
AABR07011733.1	0.384222	0.67156		AABR07012583.2	0.255807	0.72763		AABR07015476.1	0.629683	0.296988		AABR07018167.1	0.727279	0.0146309		AABR07027819.1	0.678881	0.097622		AABR07053716.1	0.25507	-0.634069
AABR07011951.1	0.587563	0.345474		AABR07012775.1	0.704432	0.550456		AABR07015729.1	0.601508	0.776737		AABR07018321.1	0.988275	0.719636		AABR07028558.1	0.851454	0.357501		AABR07054370.1	0.398192	0.211849
AABR07012054.1	0.739155	0.179496		AABR07012795.1	0.814129	0.0865691		AABR07016623.1	0.459414	-0.22372		AABR07018533.1	0.806553	-0.613641		AABR07028615.1	0.361264	-0.316311		AABR07055776.1	0.170453	-0.327725
AABR07012129.1	0.273512	0.63881		AABR07012826.1	0.0860012	0.909916		AABR07016779.1	0.493698	-0.589803		AABR07019341.1	0.829787	0.460707		AABR07028748.1	0.627116	0.213195		AABR07056686.1	0.561963	0.142318
AABR07012302.1	0.0839381	0.991194		AABR07013086.1	0.889735	-0.290457		AABR07017046.1	0.347031	0.906056		AABR07019399.1	0.640021	0.354653		AABR07028769.1	0.93254	0.603014		AABR07057190.1	0.58466	-0.611069
AABR07012317.1	0.342657	0.577554		AABR07013154.2	0.217369	0.218145		AABR07017250.1	0.704953	0.317812		AABR07020537.1	0.865293	-0.0720939		AABR07028795.1	0.262226	-0.556244		AABR07058360.1	0.293082	-0.193372
AABR07012317.2	0.35733	0.962499		AABR07013200.1	0.797927	-0.395752		AABR07017576.1	0.899092	0.684672		AABR07020879.1	0.369472	-0.0329459		AABR07028805.1	0.328525	-0.593551		AABR07058519.1	0.636917	0.562325
AABR07012318.1	0.579276	0.622924		AABR07013202.1	0.560147	0.610563		AABR07017635.2	0.292877	-0.2		AABR07020999.1	0.252088	-0.2		AABR07028816.1	0.60863	0.115113		AABR07058539.1	0.320371	0.0817634
AABR07012583.2	0.178536	0.819831		AABR07013288.4	0.397155	0.792717		AABR07017768.7	0.764886	0.524332		AABR07021008.1	0.812815	0.340683		AABR07028839.1	0.817203	0.698969		AABR07059041.1	0.349519	0.477979
AABR07012775.1	0.945877	0.715199		AABR07013302.1	0.598703	-0.0802455		AABR07017868.4	0.53575	0.734278		AABR07021384.1	0.506592	0.367475		AABR07028859.1	0.591274	-0.265732		AABR07059308.1	0.618292	0.606811
AABR07012795.1	0.81992	0.0647323		AABR07013410.1	0.913949	0.594195		AABR07017902.1	0.513288	0.681863		AABR07021704.1	0.169462	-0.406839		AABR07028902.1	0.596065	0.382901		AABR07059663.1	0.0653226	0.900126
AABR07012826.1	0.0958229	0.871781		AABR07013776.1	0.0984064	0.173099		AABR07018038.1	0.67552	-0.25423		AABR07021804.1	0.167589	0.757228		AABR07028970.2	0.514121	-0.386147		AABR07060778.1	0.654986	0.136962
AABR07013086.1	0.710423	-0.521963		AABR07014114.1	0.241345	-0.0655757		AABR07018038.2	0.676204	0.841895		AABR07021840.1	0.53599	-0.264114		AABR07028979.1	0.638742	0.233072		AABR07062138.2	0.328997	0.408175
AABR07013154.2	0.537987	0.087599		AABR07014298.1	0.0924612	-0.2		AABR07018050.1	0.873927	0.0162211		AABR07021871.1	0.85138	-0.336283		AABR07028997.1	0.371758	0.639444		AABR07062466.1	0.296619	-0.392393
AABR07013200.1	0.980951	-0.366678		AABR07014676.1	0.210352	0.874528		AABR07018078.1	0.649156	0.892084		AABR07021955.1	0.597988	-0.503042		AABR07029002.1	0.656614	0.0559802		AABR07062570.1	0.259414	-0.573335
AABR07013202.1	0.602793	0.722092		AABR07014804.1	0.512707	-0.265403		AABR07018167.1	0.58801	0.283029		AABR07021988.1	0.700671	0.570081		AABR07029006.1	0.197984	-0.431937		AABR07063279.1	0.6851	0.543431
AABR07013288.4	0.481865	0.638294		AABR07014974.1	0.314955	0.0759273		AABR07018244.1	0.726582	0.44342		AABR07022022.1	0.509606	-0.0050841		AABR07029195.1	0.662241	-0.211192		AABR07063704.1	0.381475	-0.29804
AABR07013302.1	0.366885	0.621798		AABR07014996.1	0.565942	0.507846		AABR07018321.1	0.98078	0.824709		AABR07022144.1	0.756338	-0.805408		AABR07029198.1	0.523828	0.0593943		AABR07064000.1	0.482846	-0.329508
AABR07013410.1	0.965912	-0.477455		AABR07015015.2	0.959153	-0.394763		AABR07018331.1	0.387057	-0.340686		AABR07024795.1	0.418439	0.238258		AABR07029272.1	0.365577	0.0707858		AABR07064719.1	0.292559	-0.619982
AABR07013776.1	0.109349	0.442677		AABR07015057.1	0.7992	-0.63202		AABR07018533.1	0.752293	0.255685		AABR07024954.1	0.879404	0.565555		AABR07029275.1	0.598457	-0.12006		AABR07064810.1	0.270088	0.0398084
AABR07013931.1	0.182026	-0.414043		AABR07015476.1	0.782735	0.224655		AABR07019341.1	0.079632	0.515776		AABR07024972.1	0.925603	0.528137		AABR07029581.1	0.546889	0.700561		AABR07064980.1	0.90462	0.376672
AABR07014114.1	0.351789	-0.0949755		AABR07015559.1	0.775703	0.393196		AABR07019399.1	0.669912	0.498471		AABR07025010.1	0.680117	-0.0825788		AABR07029596.1	0.307575	-0.0113553		AABR07065438.1	0.952305	0.326936
AABR07014298.1	0.241649	-0.400036		AABR07015729.1	0.839193	0.513117		AABR07019512.1	0.170534	-0.235865		AABR07025089.1	0.68259	0.174016		AABR07029605.1	0.275117	0.489506		AABR07065602.1	0.236992	-0.213524
AABR07014676.1	0.228643	0.921117		AABR07015743.1	0.211577	0.0864782		AABR07020537.1	0.760308	0.1898		AABR07025140.1	0.778898	0.90722		AABR07029651.1	0.434372	-0.11334		AABR07066144.1	0.405828	0.0908756
AABR07014804.1	0.513647	0.242495		AABR07016623.1	0.861165	-0.527212		AABR07020999.1	0.248536	-0.2		AABR07025272.1	0.535518	0.961859		AABR07030162.1	0.67432	-0.708804		AABR07066180.1	0.763798	0.379883
AABR07014974.1	0.323156	0.336763		AABR07016779.1	0.524349	-0.155829		AABR07021008.1	0.381267	-0.227902		AABR07025295.1	0.501826	0.757019		AABR07030590.1	0.701087	0.783659		AABR07066522.1	0.321763	0.166566
AABR07014996.1	0.653367	0.432774		AABR07017046.1	0.4672	0.805785		AABR07021086.1	0.209763	-0.280143		AABR07026012.1	0.508478	0.107857		AABR07030729.1	0.781163	0.854965		AABR07068161.1	0.225982	-0.451033
AABR07015015.2	0.950238	0.0488249		AABR07017250.1	0.604786	0.259631		AABR07021384.1	0.616921	0.374094		AABR07026048.1	0.897718	0.0272865		AABR07030861.1	0.37276	0.492875		AABR07068272.1	0.506132	0.740577
AABR07015057.1	0.737762	-0.462382		AABR07017576.1	0.92496	0.414531		AABR07021463.1	0.640917	0.226899		AABR07026058.1	0.506736	0.311642		AABR07031089.1	0.658756	0.0752196		AABR07068351.1	0.328325	0.570405
AABR07015476.1	0.860465	0.60811		AABR07017635.2	0.743315	-0.713374		AABR07021465.1	0.127601	-0.478415		AABR07026112.1	0.408338	-0.419105		AABR07031193.1	0.152624	0.645283		AABR07068536.1	0.759359	0.0707266
AABR07015559.1	0.42162	0.400699		AABR07017650.1	0.306167	0.964352		AABR07021804.1	0.160465	0.526277		AABR07026240.1	0.61048	0.535347		AABR07031480.1	0.960679	0.00236604		AABR07068955.1	0.990668	0.358031
AABR07015729.1	0.867533	0.549917		AABR07017707.1	0.140119	-0.581201		AABR07021840.1	0.616828	-0.642387		AABR07026291.1	0.87378	0.0725778		AABR07031491.2	0.354263	0.871941		AABR07069587.1	0.458453	0.713222
AABR07016623.1	0.926274	0.061724		AABR07017768.7	0.567031	0.0526536		AABR07021863.1	0.770372	0.546258		AABR07026294.1	0.0872772	0.949862		AABR07031666.1	0.587502	0.113141		AABR07070043.1	0.230321	-0.448135
AABR07016779.1	0.553212	-0.434577		AABR07017850.1	0.14789	0.552441		AABR07021871.1	0.885295	0.235458		AABR07026361.2	0.157691	-0.615489		AABR07031756.1	0.819982	0.798557		AABR07071244.1	0.254422	-0.172161
AABR07017046.1	0.523104	0.819863		AABR07017868.4	0.339655	0.874666		AABR07021955.1	0.609904	-0.219316		AABR07026424.1	0.57424	0.759414		AABR07031756.2	0.484029	0.652427		AABR07071440.1	0.307558	-0.114383
AABR07017250.1	0.649278	0.370948		AABR07017902.1	0.859438	0.600416		AABR07021988.1	0.663349	0.474325		AABR07026654.1	0.891895	0.200925		AABR07031947.1	0.190932	-0.301809		AABR07071482.2	0.210035	-0.232624
AABR07017576.1	0.999206	0.477627		AABR07018038.1	0.684785	-0.14404		AABR07022022.1	0.297453	-0.496347		AABR07026805.2	0.280728	0.747498		AABR07032277.1	0.0377367	0.94896		AABR07071891.2	0.962423	-0.0449339
AABR07017635.2	0.779588	-0.715575		AABR07018038.2	0.829329	0.333548		AABR07022144.1	0.835615	-0.888043		AABR07026893.1	0.892783	0.34852		AABR07032520.2	0.905792	0.3747		AABR07072017.1	0.623559	0.869414
AABR07017650.1	0.60938	0.928731		AABR07018050.1	0.84366	-0.118916		AABR07022157.1	0.325899	-0.10694		AABR07026997.1	0.38131	0.601587		AABR07033023.1	0.64225	0.49705		AABR07072078.1	0.806984	-0.583325
AABR07017768.7	0.676622	0.175376		AABR07018078.1	0.205095	0.970631		AABR07024795.1	0.509399	-0.343999		AABR07027015.1	0.305564	0.893166		AABR07033324.1	0.685048	0.501365		Aacs	0.192859	-0.860812
AABR07017850.1	0.115938	-0.242204		AABR07018167.1	0.434248	0.199594		AABR07024954.1	0.923551	0.556528		AABR07027267.1	0.264854	-0.2		AABR07033579.2	0.148978	-0.316044		Aamdc	0.63343	0.677787
AABR07017868.1	0.271095	-0.511593		AABR07018244.1	0.724042	0.407882		AABR07024972.1	0.81226	0.701012		AABR07027545.1	0.461909	-0.0970008		AABR07033887.1	0.238475	0.569872		Aamp	0.941404	-0.222072
AABR07017868.4	0.0239871	0.980146		AABR07018321.1	0.894263	0.891163		AABR07025010.1	0.624983	0.0506227		AABR07027567.1	0.589473	0.175683		AABR07033987.1	0.630417	0.247425		Aar2	0.522517	0.0786931
AABR07017902.1	0.773368	0.570077		AABR07018331.1	0.60792	0.506215		AABR07025089.1	0.767663	-0.387766		AABR07027718.1	0.431562	0.469334		AABR07034293.1	0.15356	-0.405406		Aars	0.389082	-0.192654
AABR07018038.1	0.685448	-0.114839		AABR07018533.1	0.716679	0.532624		AABR07025140.1	0.982672	0.918944		AABR07027799.1	0.583417	0.230043		AABR07034315.1	0.955845	0.549651		Aars2	0.504985	0.264384
AABR07018038.2	0.621164	-0.031809		AABR07018976.1	0.721811	-0.21721		AABR07025272.1	0.729374	0.949387		AABR07027811.2	0.984021	0.760978		AABR07034438.1	0.384866	-0.310369		Aarsd1	0.947372	0.371674
AABR07018050.1	0.927607	0.108669		AABR07019341.1	0.205902	0.280032		AABR07025295.1	0.418687	0.535538		AABR07027819.1	0.638464	-0.558146		AABR07034639.1	0.840977	0.136105		Aasdh	0.238694	-0.75607
AABR07018078.1	0.037199	0.987938		AABR07019399.1	0.589803	0.710445		AABR07026002.1	0.326881	0.437859		AABR07028009.1	0.156059	0.844542		AABR07034641.1	0.722618	0.111596		Aasdhppt	0.790421	-0.379309
AABR07018167.1	0.341765	0.720596		AABR07019512.1	0.606309	0.908423		AABR07026048.1	0.323005	-0.749926		AABR07028349.1	0.525199	0.139136		AABR07035218.1	0.658336	-0.715866		Aatf	0.396658	-0.20408
AABR07018244.1	0.987255	-0.223894		AABR07019870.1	0.21155	-0.266373		AABR07026058.1	0.378425	0.623916		AABR07028558.1	0.746614	0.164765		AABR07035428.2	0.723949	-0.62764		Abca1	0.637611	0.510005
AABR07018321.1	0.929324	0.899844		AABR07020537.1	0.874788	0.298915		AABR07026112.1	0.75317	0.299302		AABR07028615.1	0.470251	0.33742		AABR07035539.1	0.762773	-0.246159		Abca2	0.211679	0.702781
AABR07018331.1	0.946039	0.225296		AABR07020879.1	0.0970793	-0.503426		AABR07026240.1	0.0409941	0.931721		AABR07028748.1	0.230754	-0.649135		AABR07035776.1	0.0815197	0.847128		Abca3	0.156584	0.478338
AABR07018533.1	0.681878	0.528477		AABR07020999.1	0.305008	-0.438947		AABR07026291.1	0.887136	-0.115742		AABR07028749.1	0.757323	-0.266216		AABR07035787.1	0.937504	0.868684		Abca7	0.338218	0.676273
AABR07018976.1	0.71148	-0.123709		AABR07021008.1	0.867423	0.368116		AABR07026294.1	0.432409	0.647909		AABR07028769.1	0.60068	0.819117		AABR07035818.1	0.401304	-0.262753		Abcb10	0.738371	0.400318
AABR07019341.1	0.515706	0.431732		AABR07021022.1	0.59267	-0.156544		AABR07026424.1	0.793063	0.774728		AABR07028795.1	0.309771	-0.0766555		AABR07036007.1	0.554127	-0.0489034		Abcb1a	0.246438	0.383887
AABR07019399.1	0.538785	0.711463		AABR07021086.1	0.232241	-0.368889		AABR07026654.1	0.763427	-0.173834		AABR07028805.1	0.902006	-0.173265		AABR07036019.1	0.424113	0.195934		Abcc5	0.456931	0.162676
AABR07019512.1	0.0582761	-0.357374		AABR07021384.1	0.656908	0.550738		AABR07026805.2	0.698204	0.252073		AABR07028816.1	0.668988	-0.278933		AABR07036855.1	0.403561	0.0266126		Abcd3	0.38534	0.169617
AABR07019870.1	0.175108	0.354283		AABR07021465.1	0.0535303	-0.478415		AABR07026892.1	0.876775	0.373793		AABR07028839.1	0.665371	0.573787		AABR07037343.1	0.833802	0.102531		Abce1	0.459966	0.349461
AABR07020537.1	0.650501	0.533795		AABR07021704.1	0.159234	0.369193		AABR07026893.1	0.864352	0.402805		AABR07028859.1	0.959952	-0.0869181		AABR07037412.1	0.250382	0.673916		Abcf1	0.511562	0.843682
AABR07020879.1	0.0999304	0.510355		AABR07021804.1	0.18081	0.736214		AABR07026997.1	0.488835	0.523521		AABR07028887.1	0.500125	0.334619		AABR07037436.1	0.769216	-0.389401		Abcf2	0.755291	0.283187
AABR07020999.1	0.538195	0.234908		AABR07021840.1	0.585171	0.0947756		AABR07027015.1	0.692124	0.111737		AABR07028902.1	0.655552	0.554055		AABR07039377.1	0.466028	0.0132105		Abcf3	0.822953	0.747393
AABR07021008.1	0.97376	0.084659		AABR07021863.1	0.729988	0.427405		AABR07027306.1	0.933149	0.344343		AABR07028970.2	0.505397	-0.386147		AABR07039446.2	0.35538	0.929188		Abcg1	0.297965	0.207199
AABR07021022.1	0.570425	-0.156544		AABR07021871.1	0.639722	-0.119177		AABR07027545.1	0.57185	-0.363281		AABR07028979.1	0.221499	0.911014		AABR07040412.1	0.791	-0.0872488		Abhd12	0.420719	0.0548331
AABR07021086.1	0.255035	0.147087		AABR07021955.1	0.620829	-0.212438		AABR07027567.1	0.593708	0.355436		AABR07028989.1	0.714048	0.272813		AABR07040855.1	0.693329	0.394951		Abhd13	0.34856	0.162549
AABR07021384.1	0.602885	0.495696		AABR07021988.1	0.645084	0.303062		AABR07027718.1	0.394464	-0.540691		AABR07028997.1	0.554108	-0.365743		AABR07040864.1	0.551139	0.274548		Abhd14a	0.539882	-0.0289189
AABR07021465.1	0.062884	-0.411943		AABR07022022.1	0.202502	-0.0479684		AABR07027799.1	0.658757	-0.117697		AABR07029002.1	0.871625	-0.373929		AABR07040892.1	0.986504	0.218871		Abhd16a	0.361152	0.0505036
AABR07021704.1	0.310664	0.380589		AABR07022144.1	0.584146	0.341417		AABR07027819.1	0.910413	-0.36367		AABR07029002.2	0.425892	-0.479004		AABR07041089.1	0.327253	0.86489		Abhd17a	0.491846	-0.0663272
AABR07021804.1	0.164199	0.816241		AABR07022157.1	0.425235	-0.0135177		AABR07028009.1	0.646107	0.527823		AABR07029006.1	0.426475	0.551642		AABR07041778.1	0.428499	0.205934		Abhd17b	0.820705	-0.721937
AABR07021812.1	0.0208272	-0.227804		AABR07022393.1	0.161267	-0.3171		AABR07028349.1	0.620262	-0.518443		AABR07029195.1	0.579577	0.407144		AABR07042542.1	0.150727	-0.374352		Abhd18	0.57496	0.279602
AABR07021840.1	0.77964	-0.261026		AABR07024203.1	0.736247	0.0205773		AABR07028558.1	0.922633	-0.140351		AABR07029198.1	0.573821	0.1555		AABR07042892.1	0.595953	0.660923		Abhd3	0.22656	-0.0807963
AABR07021863.1	0.169041	-0.569702		AABR07024795.1	0.477449	0.37728		AABR07028615.1	0.209346	0.819096		AABR07029262.1	0.481622	-0.848623		AABR07043141.1	0.127674	-0.436624		Abhd4	0.917522	0.22858
AABR07021871.1	0.494626	-0.0785064		AABR07024825.1	0.262345	0.856809		AABR07028748.1	0.412721	-0.215073		AABR07029272.1	0.609185	-0.604269		AABR07043601.3	0.257658	-0.314693		Abhd5	0.630543	-0.0469816
AABR07021955.1	0.644987	-0.0949629		AABR07024954.1	0.984702	0.303281		AABR07028749.1	0.770553	0.176916		AABR07029275.1	0.41453	0.846248		AABR07043659.1	0.130866	-0.557042		Abhd6	0.152907	-0.404807
AABR07021988.1	0.681464	0.243232		AABR07024964.1	0.224055	0.261184		AABR07028769.1	0.767586	0.701625		AABR07029581.1	0.582974	0.825766		AABR07043748.1	0.638044	-0.0694198		Abhd8	0.319626	-0.0330051
AABR07022022.1	0.242901	-0.689619		AABR07024972.1	0.776679	0.691873		AABR07028785.1	0.627715	0.0531436		AABR07029596.1	0.444775	0.513215		AABR07043951.1	0.545612	-0.401343		Abi1	0.760047	0.126505
AABR07022144.1	0.614896	0.239345		AABR07025010.1	0.667346	-0.0417608		AABR07028795.1	0.331382	-0.556244		AABR07029605.1	0.695583	0.203004		AABR07044364.1	0.222328	-0.659986		Abi3	0.461399	0.422009
AABR07022157.1	0.338298	0.369041		AABR07025089.1	0.797379	-0.198648		AABR07028805.1	0.833041	-0.027424		AABR07029651.1	0.629255	0.695659		AABR07044383.1	0.460035	-0.293267		Abl1	0.47508	-0.229081
AABR07022393.1	0.173986	-0.3171		AABR07025140.1	0.814307	0.92416		AABR07028816.1	0.732915	-0.252603		AABR07029661.1	0.302391	0.0823122		AABR07044570.1	0.944696	0.486731		Abl2	0.420161	-0.202102
AABR07024795.1	0.513864	0.438234		AABR07025272.1	0.915592	0.945587		AABR07028839.1	0.732245	0.28249		AABR07029863.3	0.608709	0.26947		AABR07044711.1	0.718652	-0.0306147		Abracl	0.751327	0.572752
AABR07024954.1	0.457324	0.78816		AABR07025295.1	0.224826	0.850886		AABR07028859.1	0.834123	0.441739		AABR07030085.1	0.406792	-0.440192		AABR07045047.1	0.791857	0.464295		Abraxas2	0.666828	0.856898
AABR07024964.1	0.251851	0.139403		AABR07025928.1	0.228716	-0.316044		AABR07028887.1	0.626734	0.292828		AABR07030122.1	0.584774	0.587498		AABR07045058.1	0.446908	0.220475		Abt1	0.631799	-0.141356
AABR07024972.1	0.960324	0.543264		AABR07026002.1	0.34413	0.192469		AABR07028902.1	0.658395	0.471683		AABR07030162.1	0.492392	0.524114		AABR07045321.1	0.606273	0.154996		Abtb1	0.602941	0.65564
AABR07025010.1	0.683661	-0.0477266		AABR07026048.1	0.687076	0.523017		AABR07028970.2	0.502491	0.340304		AABR07030590.1	0.13069	0.980216		AABR07045454.1	0.960918	-0.42969		AC094217.1	0.0273025	0.961811
AABR07025089.1	0.860116	-0.276275		AABR07026058.1	0.645526	0.612116		AABR07028979.1	0.142485	0.882514		AABR07030603.1	0.259244	0.0519696		AABR07045485.1	0.356069	0.076338		AC096404.1	0.332141	0.614682
AABR07025140.1	0.706536	0.933332		AABR07026112.1	0.596753	0.47097		AABR07028989.1	0.53113	-0.149581		AABR07030603.2	0.246928	0.284162		AABR07045684.1	0.350978	-0.0381246		AC097784.1	0.333446	-0.172993
AABR07025272.1	0.994017	0.938544		AABR07026240.1	0.768945	0.473511		AABR07028997.1	0.600819	0.441428		AABR07030729.1	0.81249	0.968118		AABR07046628.1	0.842753	-0.491204		AC105531.1	0.220263	-0.773473
AABR07025295.1	0.275481	0.80375		AABR07026291.1	0.866425	0.0880393		AABR07029002.1	0.167424	0.889924		AABR07030793.1	0.285343	-0.299257		AABR07046707.1	0.906636	0.211195		AC105662.1	0.335591	-0.315521
AABR07025928.1	0.346521	-0.4244		AABR07026294.1	0.18771	0.854112		AABR07029002.2	0.451343	-0.118389		AABR07030861.1	0.607144	0.169363		AABR07047089.1	0.479253	-0.224393		AC114446.1	0.391942	-0.0382706
AABR07026002.1	0.412467	0.402092		AABR07026361.2	0.855868	0.257221		AABR07029002.3	0.251488	-0.2		AABR07030926.1	0.565466	-0.374399		AABR07047789.1	0.50554	-0.0269833		AC115277.1	0.455076	-0.115505
AABR07026012.1	0.12932	0.305761		AABR07026424.1	0.539311	0.78963		AABR07029006.1	0.880504	-0.480914		AABR07031089.1	0.692929	-0.0010183		AABR07048031.1	0.335998	0.91455		AC123471.1	0.652931	0.276186
AABR07026048.1	0.986103	0.712854		AABR07026654.1	0.720583	-0.278623		AABR07029195.1	0.590729	-0.0266731		AABR07031193.1	0.298136	0.650369		AABR07048397.1	0.459745	0.295309		AC128207.2	0.639959	0.220916
AABR07026058.1	0.493255	0.746187		AABR07026805.2	0.661345	0.586036		AABR07029198.1	0.655093	-0.530511		AABR07031480.1	0.90634	0.460488		AABR07048600.1	0.703253	0.0461241		AC128960.1	0.489337	0.169055
AABR07026112.1	0.863876	0.700028		AABR07026892.1	0.0323491	-0.310761		AABR07029262.1	0.724442	-0.313137		AABR07031491.2	0.543858	0.551398		AABR07049516.1	0.514837	-0.193499		AC132539.1	0.226057	-0.252043
AABR07026240.1	0.768125	0.514461		AABR07026893.1	0.812285	0.336406		AABR07029272.1	0.603953	-0.507252		AABR07031505.1	0.768629	0.197349		AABR07049755.1	0.704614	0.0882232		AC135409.1	0.470508	-0.0368531
AABR07026291.1	0.852454	-0.0695602		AABR07026997.1	0.549359	0.468494		AABR07029275.1	0.729339	0.204653		AABR07031666.1	0.866443	0.139062		AABR07049821.1	0.820822	-0.514611		AC136584.1	0.383394	-0.326368
AABR07026294.1	0.117966	0.901256		AABR07027015.1	0.768961	0.419132		AABR07029581.1	0.620905	0.687519		AABR07031756.1	0.905526	0.865153		AABR07049821.2	0.598174	0.0111199		AC136661.1	0.384322	-0.0816701
AABR07026361.2	0.804994	0.546295		AABR07027267.1	0.16679	-0.2		AABR07029596.1	0.407849	0.596313		AABR07031756.2	0.54265	0.481794		AABR07049994.1	0.82381	-0.0754591		AC141102.1	0.283276	-0.122285
AABR07026424.1	0.613893	0.817228		AABR07027306.1	0.840668	0.436189		AABR07029605.1	0.669702	0.0969334		AABR07031947.1	0.0998095	0.961741		AABR07050116.1	0.469215	-0.319017		AC141489.1	0.313757	0.556253
AABR07026557.1	0.0464042	-0.2		AABR07027545.1	0.763292	-0.506006		AABR07029651.1	0.543447	0.322666		AABR07032277.1	0.888524	-0.332695		AABR07050545.1	0.648706	0.379427		AC141959.1	0.0425911	0.411846
AABR07026654.1	0.715688	-0.362563		AABR07027567.1	0.651983	0.434055		AABR07029661.1	0.31101	0.27579		AABR07032328.1	0.155833	-0.517488		AABR07051190.1	0.773184	0.251076		Acaa2	0.515038	-0.51439
AABR07026805.2	0.585114	0.585881		AABR07027718.1	0.38853	-0.900129		AABR07029863.3	0.369317	-0.46153		AABR07032392.1	0.431675	-0.424784		AABR07051450.1	0.774723	0.657692		Acad9	0.570262	0.594284
AABR07026892.1	0.100548	-0.370033		AABR07027750.1	0.0250846	-0.2		AABR07030085.1	0.745414	0.660915		AABR07032520.2	0.988211	-0.173787		AABR07051796.1	0.750193	0.111626		Acadl	0.94288	-0.536066
AABR07026893.1	0.776845	0.431507		AABR07027799.1	0.712838	0.0671112		AABR07030122.1	0.951864	-0.116329		AABR07032904.1	0.939761	0.0641437		AABR07052430.1	0.913294	-0.103137		Acadm	0.497909	0.136812
AABR07026997.1	0.785883	0.680726		AABR07027809.1	0.482374	0.602134		AABR07030162.1	0.397715	0.706165		AABR07033023.1	0.623417	-0.183837		AABR07052486.1	0.739313	0.376331		Acads	0.450124	0.0382139
AABR07027015.1	0.537957	0.520403		AABR07027811.2	0.22251	0.74664		AABR07030494.1	0.443643	-0.229927		AABR07033324.1	0.545331	0.208634		AABR07052498.1	0.194079	0.732279		Acadvl	0.616331	-0.46784
AABR07027306.1	0.721181	0.901109		AABR07027819.1	0.93593	-0.316527		AABR07030590.1	0.376557	0.895232		AABR07033579.2	0.223882	-0.316044		AABR07052519.1	0.490447	0.0595211		Acap1	0.208294	-0.41311
AABR07027545.1	0.617971	-0.286445		AABR07028009.1	0.744549	0.425273		AABR07030603.1	0.355624	0.198847		AABR07033851.1	0.767461	0.0711258		AABR07052523.1	0.261375	0.235485		Acap2	0.544609	-0.149697
AABR07027567.1	0.647267	0.387568		AABR07028349.1	0.63831	-0.440608		AABR07030603.2	0.361699	-0.0887555		AABR07033887.1	0.372939	0.0664605		AABR07052953.1	0.752877	0.726124		Acat1	0.409411	-0.405567
AABR07027718.1	0.397558	-0.59061		AABR07028352.1	0.540959	-0.0668769		AABR07030729.1	0.996315	0.966473		AABR07033987.1	0.513407	0.202351		AABR07053136.1	0.983522	0.414762		Acbd3	0.755725	-0.0259192
AABR07027750.1	0.186111	0.800426		AABR07028558.1	0.744392	0.473514		AABR07030793.1	0.321249	-0.793532		AABR07034293.1	0.767661	-0.806828		AABR07053166.1	0.71103	0.199261		Acbd4	0.576783	0.587691
AABR07027799.1	0.559998	0.197852		AABR07028615.1	0.339521	0.541823		AABR07030861.1	0.467559	0.734892		AABR07034315.1	0.730837	-0.160323		AABR07053188.1	0.465375	0.135069		Acbd5	0.222133	-0.403587
AABR07027811.2	0.203917	0.602006		AABR07028748.1	0.424073	0.0828473		AABR07030903.1	0.376224	-0.425103		AABR07034438.1	0.425438	0.364385		AABR07053472.1	0.349959	0.458345		Acbd6	0.436265	-0.546827
AABR07027819.1	0.990729	-0.23047		AABR07028749.1	0.93416	0.198974		AABR07030926.1	0.656459	-0.01198		AABR07034445.1	4.78805e-06	-0.534684		AABR07053516.1	0.554889	0.210262		Acbd7	0.453827	0.0410785
AABR07027870.1	0.0504972	-0.437027		AABR07028769.1	0.72678	0.75801		AABR07031089.1	0.735877	0.32859		AABR07034639.1	0.643066	-0.538625		AABR07053635.2	0.377529	-0.4913		Acer3	0.925629	0.184049
AABR07028009.1	0.817329	0.223319		AABR07028785.1	0.12411	-0.22293		AABR07031193.1	0.347423	0.698112		AABR07034641.1	0.949052	-0.390811		AABR07053687.1	0.407523	0.673933		Acin1	0.680259	0.0342472
AABR07028349.1	0.57184	-0.572878		AABR07028795.1	0.373071	-0.0442286		AABR07031445.1	0.604762	-0.305464		AABR07035074.1	0.666132	-0.211127		AABR07053716.1	0.848263	-0.77961		Acly	0.216968	-0.0199894
AABR07028352.1	0.516448	0.42139		AABR07028805.1	0.8896	-0.01521		AABR07031480.1	0.829468	0.28424		AABR07035218.1	0.619381	-0.251097		AABR07053749.1	0.333392	-0.418481		Aco1	0.388146	0.624609
AABR07028558.1	0.847809	0.337731		AABR07028816.1	0.731637	-0.293506		AABR07031491.2	0.489588	0.675245		AABR07035375.1	0.537577	0.153911		AABR07053879.1	0.357686	-0.47968		Aco2	0.307028	0.164686
AABR07028615.1	0.273855	0.73748		AABR07028839.1	0.602918	0.264039		AABR07031494.1	0.333579	0.181076		AABR07035428.2	0.658865	0.613499		AABR07054370.1	0.510859	0.0127179		Acod1	0.850355	0.982037
AABR07028748.1	0.377373	0.264976		AABR07028859.1	0.64745	0.580333		AABR07031505.1	0.532464	0.00653401		AABR07035470.1	0.243386	-0.376771		AABR07054400.1	0.412317	-0.338167		Acot7	0.988033	0.750739
AABR07028749.1	0.858446	-0.470988		AABR07028887.1	0.662065	0.256446		AABR07031666.1	0.761845	0.646514		AABR07035539.1	0.538359	0.231029		AABR07054469.1	0.76261	0.150976		Acot8	0.955229	0.0467036
AABR07028769.1	0.748171	0.758429		AABR07028902.1	0.680658	0.572134		AABR07031756.1	0.963317	0.877829		AABR07035776.1	0.129754	0.8717		AABR07055776.1	0.566793	0.802326		Acot9	0.898728	0.150494
AABR07028785.1	0.448838	0.598785		AABR07028970.2	0.751831	-0.386147		AABR07031756.2	0.655354	0.673761		AABR07035787.1	0.577933	0.598236		AABR07055826.1	0.402385	-0.450412		Acox1	0.214596	0.173191
AABR07028795.1	0.343344	0.125473		AABR07028979.1	0.115193	0.89361		AABR07031947.1	0.744391	-0.354137		AABR07035818.1	0.676767	-0.431857		AABR07056686.1	0.648731	-0.116619		Acp1	0.787471	-0.457518
AABR07028805.1	0.854347	0.216771		AABR07028989.1	0.804046	0.0994619		AABR07031963.1	0.137877	0.404253		AABR07036007.1	0.837361	-0.256141		AABR07056845.1	0.612187	0.246156		Acp2	0.338173	-0.64201
AABR07028816.1	0.748983	-0.183446		AABR07028997.1	0.605639	0.290827		AABR07032277.1	0.816651	-0.455715		AABR07036019.1	0.560451	0.229768		AABR07057190.1	0.780115	-0.596981		Acp5	0.335366	-0.00079789
AABR07028839.1	0.674956	0.475689		AABR07029002.1	0.815591	-0.580528		AABR07032328.1	0.302444	-0.148404		AABR07036855.1	0.628879	-0.542854		AABR07057491.1	0.449485	-0.346457		Acp6	0.19379	-0.649533
AABR07028859.1	0.891318	0.14743		AABR07029002.2	0.405151	0.463771		AABR07032392.1	0.858781	-0.379029		AABR07037343.1	0.716061	-0.244206		AABR07057495.1	0.343976	-0.354677		Acsf2	0.271541	-0.478519
AABR07028887.1	0.691215	0.270962		AABR07029002.3	0.0656674	-0.2		AABR07032520.2	0.894723	-0.838164		AABR07037410.1	0.362742	-0.877338		AABR07057586.1	0.422833	0.716176		Acsf3	0.266054	-0.250512
AABR07028902.1	0.696145	0.584133		AABR07029006.1	0.827003	-0.49555		AABR07032904.1	0.726174	0.0905238		AABR07037412.1	0.790882	0.0035325		AABR07057902.1	0.143385	0.927605		Acsl1	0.830694	0.343869
AABR07028970.2	0.648713	-0.386147		AABR07029195.1	0.520336	0.667194		AABR07033023.1	0.712878	-0.236216		AABR07037436.1	0.865944	0.213894		AABR07058360.1	0.31824	0.848277		Acsl3	0.523145	0.259479
AABR07028979.1	0.136034	0.88943		AABR07029198.1	0.627928	-0.111457		AABR07033318.1	0.379284	0.78324		AABR07037800.1	0.543667	0.615049		AABR07058519.1	0.720069	0.13101		Acsl4	0.505183	0.410464
AABR07028989.1	0.809341	-0.543584		AABR07029262.1	0.990221	-0.437495		AABR07033324.1	0.885112	-0.274444		AABR07037998.1	0.318973	0.642845		AABR07058539.1	0.23449	0.874845		Acsl5	0.681918	0.436443
AABR07028997.1	0.648374	0.343559		AABR07029272.1	0.630572	-0.455566		AABR07033851.1	0.963409	-0.552194		AABR07039377.1	0.821131	0.815186		AABR07058615.1	0.596091	-0.0930763		Acss2	0.713465	0.17234
AABR07029002.1	0.955498	-0.204011		AABR07029275.1	0.582216	0.740173		AABR07033887.1	0.459346	0.349178		AABR07039446.2	0.175004	0.976052		AABR07058884.2	0.847121	0.787265		Actb	0.200307	0.528204
AABR07029002.2	0.498668	-0.0849624		AABR07029581.1	0.675777	0.733017		AABR07033987.1	0.637495	0.468706		AABR07040412.1	0.8025	-0.34652		AABR07058886.1	0.365386	-0.176512		Actg1	0.234585	0.154991
AABR07029002.3	0.0316214	-0.2		AABR07029596.1	0.324919	0.759064		AABR07034293.1	0.841961	-0.478116		AABR07040624.1	0.92049	-0.146202		AABR07058934.1	0.208931	-0.743725		Actl6a	0.795224	0.639837
AABR07029006.1	0.973591	0.0376712		AABR07029605.1	0.729701	0.302321		AABR07034315.1	0.691756	-0.0199395		AABR07040847.1	0.502903	0.246987		AABR07059041.1	0.733903	-0.104352		Actn1	0.757807	0.414146
AABR07029195.1	0.503273	0.468267		AABR07029613.1	0.203557	0.627868		AABR07034438.1	0.51664	-0.0251355		AABR07040855.1	0.802575	0.488359		AABR07059232.1	0.827573	0.884305		Actn4	0.783471	0.571989
AABR07029198.1	0.669214	-0.249846		AABR07029651.1	0.55337	0.148777		AABR07034445.1	0.601835	0.27619		AABR07040864.1	0.514824	-0.277331		AABR07059308.1	0.737293	0.610101		Actr10	0.903486	-0.657567
AABR07029262.1	0.881068	-0.777871		AABR07029661.1	0.350521	0.120958		AABR07034639.1	0.662195	-0.366394		AABR07040892.1	0.725157	-0.0571733		AABR07059663.1	0.308347	0.864348		Actr1a	0.828802	0.0638588
AABR07029269.1	0.125977	0.544663		AABR07029742.2	0.106819	0.802586		AABR07034641.1	0.900081	-0.136075		AABR07040944.1	0.494942	-0.5613		AABR07060145.1	0.391285	-0.00993004		Actr1b	0.177546	-0.507547
AABR07029272.1	0.66065	-0.381268		AABR07029863.3	0.346397	0.26947		AABR07034648.1	0.109463	0.642941		AABR07041089.1	0.58133	-0.126965		AABR07060778.1	0.888904	0.448235		Actr2	0.9342	-0.244047
AABR07029275.1	0.548025	0.687914		AABR07030085.1	0.970775	0.361636		AABR07034767.1	0.133566	-0.373279		AABR07041109.1	0.425306	0.239405		AABR07061378.1	0.317158	0.91865		Actr3	0.480678	0.318191
AABR07029581.1	0.680976	0.682268		AABR07030122.1	0.928373	-0.262729		AABR07035074.1	0.694959	0.570211		AABR07041218.1	0.784063	0.562595		AABR07061532.1	0.169056	0.789601		Actr8	0.498133	-0.133512
AABR07029596.1	0.307572	0.844912		AABR07030162.1	0.538157	0.44383		AABR07035218.1	0.72556	0.174129		AABR07041778.1	0.439222	0.553841		AABR07061825.1	0.708195	0.0742719		Acy1	0.555232	-0.0550818
AABR07029605.1	0.773897	0.246416		AABR07030494.1	0.14505	-0.0597828		AABR07035375.1	0.376311	0.861823		AABR07042542.1	0.693389	0.668289		AABR07061838.1	0.208723	-0.933599		Acyp1	0.805972	0.454082
AABR07029613.1	0.165963	0.851042		AABR07030521.1	0.0703023	-0.184462		AABR07035428.1	0.565168	-0.683949		AABR07042892.1	0.720515	-0.460465		AABR07062138.2	0.327661	0.408175		Acyp2	0.659661	0.221896
AABR07029651.1	0.554078	0.342074		AABR07030590.1	0.0175085	0.986654		AABR07035428.2	0.708487	0.268385		AABR07042903.1	0.883596	0.214224		AABR07062170.1	0.990113	0.620901		Ada	0.693225	0.673366
AABR07029661.1	0.415551	0.0675548		AABR07030603.1	0.303273	0.440635		AABR07035470.1	0.191784	0.0371681		AABR07043101.1	0.36424	0.736107		AABR07062466.1	0.507331	-0.626701		Adam10	0.411225	0.367116
AABR07029742.2	0.156465	0.308244		AABR07030603.2	0.348303	0.564961		AABR07035539.1	0.626268	0.169007		AABR07043115.1	3.45423e-06	1		AABR07062570.1	0.528789	0.344358		Adam15	0.548866	0.3786
AABR07030085.1	0.995083	0.31693		AABR07030729.1	0.920474	0.985364		AABR07035541.3	0.378374	-0.785699		AABR07043141.1	0.778166	0.180209		AABR07063279.1	0.919957	0.028356		Adam17	0.520965	0.364551
AABR07030122.1	0.990594	-0.342048		AABR07030773.1	0.450095	-0.21926		AABR07035776.1	0.218867	0.809492		AABR07043601.3	0.923997	0.302971		AABR07063281.1	0.484318	0.884404		Adamtsl5	0.219525	-0.536052
AABR07030162.1	0.625841	0.140749		AABR07030793.1	0.357472	-0.192864		AABR07035787.1	0.600292	0.0142416		AABR07043659.1	0.312593	-0.518059		AABR07063704.1	0.956234	-0.31132		Adap1	0.406237	0.408934
AABR07030494.1	0.323407	-0.761149		AABR07030861.1	0.429774	0.77372		AABR07035818.1	0.703459	-0.338683		AABR07043748.1	0.555297	0.0311821		AABR07064000.1	0.984574	0.394199		Adar	0.0841619	0.465487
AABR07030521.1	0.0914358	0.689192		AABR07030903.1	0.346802	0.694913		AABR07036007.1	0.793945	-0.737871		AABR07043951.1	0.614481	0.335803		AABR07064719.1	0.795683	0.175164		Adat2	0.190642	-0.565345
AABR07030590.1	0.0142955	0.986307		AABR07030926.1	0.524726	0.402227		AABR07036019.1	0.715548	-0.0394111		AABR07044383.1	0.616112	0.480285		AABR07064804.1	0.952483	0.0350843		Adck1	0.641833	0.509835
AABR07030603.1	0.382148	0.207157		AABR07031089.1	0.714805	0.384871		AABR07036855.1	0.574556	-0.286105		AABR07044570.1	0.534592	0.908874		AABR07064810.1	0.594676	0.474113		Adck2	0.218194	-0.540616
AABR07030603.2	0.287316	0.47871		AABR07031193.1	0.332449	0.659358		AABR07037243.1	0.312546	-0.2		AABR07044711.1	0.724307	0.292935		AABR07064811.1	0.269342	-0.70844		Adcy7	0.134454	-0.389027
AABR07030729.1	0.887357	0.987589		AABR07031445.1	0.930691	0.458439		AABR07037343.1	0.703598	0.181675		AABR07044925.1	0.610613	0.402917		AABR07064980.1	0.466628	-0.157293		Add1	0.356839	-0.968674
AABR07030773.1	0.519991	0.236231		AABR07031480.1	0.989308	0.447434		AABR07037356.1	0.674712	0.488858		AABR07044933.1	0.569152	-0.906735		AABR07065438.1	0.490732	0.799948		Add3	0.607694	0.262252
AABR07030793.1	0.306952	0.222916		AABR07031491.2	0.400899	0.815442		AABR07037412.1	0.837731	0.509803		AABR07044940.1	0.496845	-0.0185463		AABR07065602.1	0.39697	0.110097		Adgre5	0.0907842	0.349256
AABR07030861.1	0.574553	0.684853		AABR07031494.1	0.211906	0.707979		AABR07037436.1	0.776049	0.51307		AABR07045047.1	0.824734	0.351193		AABR07066144.1	0.896087	0.451817		Adgrg6	0.0691298	0.948457
AABR07030903.1	0.399959	0.596918		AABR07031505.1	0.818961	0.381543		AABR07037800.1	0.580754	-0.355242		AABR07045058.1	0.637784	0.30247		AABR07066180.1	0.800824	0.700595		Adh5	0.521478	-0.147338
AABR07030926.1	0.628677	0.158051		AABR07031666.1	0.975037	0.266366		AABR07037995.1	0.274606	0.258582		AABR07045321.1	0.669352	-0.357393		AABR07066379.1	0.21939	0.87422		Adi1	0.243377	-0.528467
AABR07031089.1	0.677972	0.432034		AABR07031756.1	0.913375	0.892901		AABR07037998.1	0.110293	0.909213		AABR07045405.1	0.421788	-0.235763		AABR07066522.1	0.395147	-0.95059		Adipor1	0.810348	-0.0912982
AABR07031193.1	0.308639	0.739407		AABR07031756.2	0.669271	0.672804		AABR07038355.1	0.141627	-0.1386		AABR07045454.1	0.796204	0.60635		AABR07066762.1	0.481062	-0.547462		Adipor2	0.458746	-0.232143
AABR07031445.1	0.594944	0.10285		AABR07031947.1	0.441844	-0.607613		AABR07039377.1	0.877108	0.755977		AABR07045462.1	0.159374	-0.61433		AABR07066818.1	0.361279	0.780792		Adk	0.618169	0.0615402
AABR07031480.1	0.800965	0.58064		AABR07032261.2	0.0805485	-0.373812		AABR07039446.2	0.123605	0.982017		AABR07045485.1	0.452174	0.7307		AABR07067388.1	0.387425	-0.0163369		Adnp	0.315459	0.527381
AABR07031491.2	0.408193	0.812129		AABR07032277.1	0.95958	0.087909		AABR07039936.1	0.431613	0.212514		AABR07045684.1	0.363246	0.386466		AABR07067749.1	0.425994	0.610639		Adnp2	0.313888	0.00320991
AABR07031494.1	0.243605	0.505838		AABR07032317.1	0.0286812	-0.244827		AABR07040412.1	0.876479	-0.323751		AABR07046628.1	0.762222	0.6912		AABR07067814.1	0.698262	0.000487124		Adora2a	0.994844	0.763681
AABR07031505.1	0.762864	-0.699408		AABR07032328.1	0.900399	-0.198596		AABR07040624.1	0.462225	0.51009		AABR07046635.1	0.663459	-0.0144689		AABR07067829.1	0.309215	0.784581		Adora2b	0.248735	0.951746
AABR07031666.1	0.837846	0.353285		AABR07032392.1	0.846226	0.207517		AABR07040840.1	0.127755	0.163496		AABR07046707.1	0.708253	-0.00316441		AABR07068161.1	0.434702	0.702512		Adpgk	0.277425	0.405812
AABR07031756.1	0.886452	0.892635		AABR07032520.2	0.862364	-0.786666		AABR07040847.1	0.346239	0.344996		AABR07046727.1	0.615386	0.0948577		AABR07068214.1	0.344102	-0.580194		Adprh	0.434706	-0.160918
AABR07031756.2	0.670986	0.610676		AABR07032904.1	0.760025	-0.348508		AABR07040855.1	0.924383	0.431237		AABR07047089.1	0.875512	-0.271327		AABR07068272.1	0.658862	-0.0381943		Adprhl2	0.815815	0.629397
AABR07031947.1	0.578168	-0.633544		AABR07033023.1	0.758797	-0.17544		AABR07040864.1	0.553354	-0.496695		AABR07047714.1	0.795861	0.891664		AABR07068351.1	0.935136	0.113616		Adprm	0.530791	0.419774
AABR07031963.1	0.0765049	0.0726339		AABR07033047.1	0.41839	0.621341		AABR07040892.1	0.561667	0.457609		AABR07047789.1	0.679056	-0.614461		AABR07068536.1	0.809648	0.278049		Adrm1	0.892191	-0.388137
AABR07032097.1	0.109067	0.254028		AABR07033318.1	0.301609	-0.682508		AABR07040944.1	0.77056	0.37371		AABR07048031.1	0.593796	0.443272		AABR07068760.1	0.823697	0.499124		Adsl	0.214957	-0.428404
AABR07032277.1	0.971368	0.172443		AABR07033324.1	0.791948	0.135715		AABR07041089.1	0.663569	0.121627		AABR07048186.1	0.207401	-0.315148		AABR07068955.1	0.461946	0.608827		Adss	0.972312	0.324954
AABR07032317.1	0.0800948	0.247037		AABR07033579.2	0.539621	0.0158127		AABR07041218.1	0.732375	0.895827		AABR07048397.1	0.596031	0.156383		AABR07069219.1	0.46947	-0.14048		Afap1	0.367207	0.689681
AABR07032328.1	0.767066	-0.413683		AABR07033607.1	0.121378	0.112469		AABR07041778.1	0.436559	0.641914		AABR07048600.1	0.880505	0.0269672		AABR07069585.1	0.879361	0.254323		Aff4	0.897376	0.749829
AABR07032338.1	0.206943	0.121227		AABR07033851.1	0.665843	0.365429		AABR07042542.1	0.957367	0.566179		AABR07049085.1	0.241194	-0.594237		AABR07069587.1	0.422919	-0.302571		Afg3l1	0.688413	-0.4196
AABR07032392.1	0.726197	0.589731		AABR07033887.1	0.416079	0.452804		AABR07042892.1	0.648937	0.601176		AABR07049320.1	0.778213	0.84667		AABR07070043.1	0.463573	-0.151749		Aga	0.344434	0.485754
AABR07032520.2	0.847079	-0.948456		AABR07033987.1	0.464732	0.0393038		AABR07042903.1	0.420935	0.405769		AABR07049516.1	0.533771	0.618913		AABR07070238.2	0.618168	0.535953		Agap1	0.356223	0.636909
AABR07032904.1	0.815997	-0.199826		AABR07034293.1	0.86562	-0.471337		AABR07043101.1	0.38265	-0.166061		AABR07049626.1	0.219145	-0.0884191		AABR07070810.1	0.432126	-0.404279		Agap3	0.356612	-0.462781
AABR07033023.1	0.692739	-0.022735		AABR07034315.1	0.774105	-0.374652		AABR07043115.1	1.40135e-05	1		AABR07049755.1	0.711656	0.537706		AABR07070957.1	0.729842	0.209095		Agfg2	0.48632	0.518265
AABR07033047.1	0.449299	0.621341		AABR07034438.1	0.538363	0.209341		AABR07043141.1	0.775007	0.101953		AABR07049790.1	0.475405	0.314035		AABR07071101.1	0.462892	0.0634455		Aggf1	0.922839	0.623768
AABR07033318.1	0.365392	-0.153523		AABR07034445.1	0.023228	0.518643		AABR07043601.3	0.673516	-0.0915311		AABR07049821.1	0.696493	0.201479		AABR07071195.1	0.397436	-0.384574		Agl	0.293132	-0.479548
AABR07033324.1	0.566934	0.30416		AABR07034639.1	0.676931	-0.109567		AABR07043659.1	0.76201	0.635715		AABR07049821.2	0.798472	0.466063		AABR07071244.1	0.538616	-0.139973		Agpat1	0.400876	-0.388087
AABR07033579.2	0.330843	-0.147704		AABR07034641.1	0.907648	-0.0290455		AABR07043748.1	0.559305	0.0677252		AABR07049918.1	0.751464	0.170327		AABR07071440.1	0.921814	-0.060519		Agpat3	0.423358	0.466383
AABR07033607.1	0.084609	0.440388		AABR07034648.1	0.107493	0.642941		AABR07043951.1	0.633505	-0.282467		AABR07049960.1	0.483522	0.724733		AABR07071482.2	0.811344	0.053294		Agpat4	0.526279	0.923499
AABR07033851.1	0.812173	0.242639		AABR07034657.1	0.245413	0.475142		AABR07044111.1	0.455337	0.817675		AABR07049994.1	0.679391	0.536833		AABR07071891.1	0.413832	0.168504		Agpat5	0.314493	0.434448
AABR07033887.1	0.438346	0.507442		AABR07034739.1	0.112262	0.709827		AABR07044364.1	0.221115	-0.659986		AABR07050006.1	0.259238	-0.2		AABR07071891.2	0.731775	-0.254719		Agtpbp1	0.405761	-0.637149
AABR07033987.1	0.399648	0.213286		AABR07034767.1	0.0755913	-0.350232		AABR07044383.1	0.617348	0.386239		AABR07050116.1	0.66513	0.349527		AABR07071935.1	0.460586	-0.746232		Agtrap	0.739263	0.285118
AABR07034293.1	0.824823	-0.334232		AABR07035074.1	0.370214	0.683198		AABR07044404.1	0.813714	0.789882		AABR07050484.1	0.82305	0.33361		AABR07072017.1	0.42812	0.470613		Ahctf1	0.834901	-0.202215
AABR07034315.1	0.742694	-0.278445		AABR07035091.1	0.76118	-0.158456		AABR07044495.1	0.889643	0.371279		AABR07050545.1	0.693112	0.577462		AABR07072078.1	0.849938	-0.452631		Ahcy	0.831653	0.413259
AABR07034438.1	0.602489	-0.163365		AABR07035218.1	0.764436	0.103961		AABR07044570.1	0.366906	0.203943		AABR07051450.1	0.689879	0.736941		AABR07072108.1	0.715056	0.742769		Ahcyl1	0.469744	0.445681
AABR07034445.1	0.12165	0.0775515		AABR07035375.1	0.703862	0.60538		AABR07044711.1	0.772452	0.259421		AABR07051518.1	0.327776	0.326137		AABR07072261.1	0.743534	-0.77975		Ahcyl2	0.179872	-0.463908
AABR07034639.1	0.664603	-0.218211		AABR07035428.1	0.800327	-0.683949		AABR07044925.1	0.599833	0.329303		AABR07051791.1	0.0799757	0.877535		AABR07072356.1	0.350202	-0.671206		Ahnak	0.146875	-0.0640222
AABR07034641.1	0.962376	0.139512		AABR07035428.2	0.629181	0.259937		AABR07044933.1	0.612313	-0.534446		AABR07051796.1	0.937243	-0.186721		AABR07072759.1	0.803203	0.753223		Ahr	0.797031	0.917854
AABR07034648.1	0.124641	0.697552		AABR07035470.1	0.126337	0.633672		AABR07044940.1	0.513983	-0.102509		AABR07052430.1	0.859411	0.287643		AABR07073045.1	0.432842	-0.00167854		Ahsa1	0.824418	0.386071
AABR07034657.1	0.17484	0.304611		AABR07035479.1	0.457727	0.65629		AABR07045032.1	0.226883	-0.2		AABR07052486.1	0.761956	0.802495		Aacs	0.42413	-0.352336		Aida	0.950402	0.449356
AABR07034739.1	0.091198	0.70878		AABR07035539.1	0.666579	0.223785		AABR07045047.1	0.483577	-0.0453534		AABR07052498.1	0.876837	-0.542954		Aagab	0.251976	0.636919		Aif1	0.792925	-0.282696
AABR07034767.1	0.0350865	-0.578596		AABR07035541.3	0.352	0.392831		AABR07045058.1	0.617677	0.64695		AABR07052519.1	0.654988	0.0727822		Aamdc	0.836633	-0.545068		Aifm1	0.608728	-0.0184901
AABR07035074.1	0.713959	0.695966		AABR07035776.1	0.125829	0.914423		AABR07045321.1	0.711701	-0.237902		AABR07052523.1	0.993656	-0.028696		Aamp	0.680822	0.359506		Aig1	0.648512	0.239752
AABR07035091.1	0.602418	0.50694		AABR07035787.1	0.601739	0.738034		AABR07045405.1	0.49756	-0.737565		AABR07052587.1	0.815245	0.539707		Aar2	0.682995	0.326952		Aimp1	0.423899	0.477226
AABR07035218.1	0.746993	0.133335		AABR07035818.1	0.750461	-0.39604		AABR07045454.1	0.821988	0.523656		AABR07052953.1	0.606051	0.542798		Aars	0.413717	0.242778		Aimp2	0.860202	-0.278779
AABR07035375.1	0.754066	0.459647		AABR07036007.1	0.742036	-0.586604		AABR07045462.1	0.439503	0.0708144		AABR07053136.1	0.806439	0.450781		Aars2	0.272211	-0.534457		Aip	0.503136	-0.485186
AABR07035428.1	0.586492	-0.296646		AABR07036019.1	0.635068	0.385522		AABR07045485.1	0.367768	0.579462		AABR07053166.1	0.76791	0.465691		Aarsd1	0.179554	0.823435		Ak2	0.676397	0.131451
AABR07035428.2	0.696403	0.28883		AABR07036855.1	0.259407	0.844064		AABR07045684.1	0.407095	0.363047		AABR07053188.1	0.595476	-0.24561		Aasdhppt	0.655575	0.560574		Ak3	0.904911	-0.12687
AABR07035470.1	0.171481	0.0371681		AABR07037343.1	0.727934	0.385672		AABR07046628.1	0.961432	-0.0570139		AABR07053472.1	0.45959	-0.619827		Aatf	0.935656	0.137979		Ak4	0.526951	0.455243
AABR07035539.1	0.674106	0.198442		AABR07037356.1	0.739485	0.455652		AABR07046635.1	0.804891	0.0307766		AABR07053516.1	0.614513	-0.560267		Abca1	0.309616	0.756494		Ak6	0.620548	0.487128
AABR07035541.3	0.46419	-0.263788		AABR07037410.1	0.409727	0.367209		AABR07046707.1	0.695138	0.032239		AABR07053518.1	0.471433	0.0593431		Abca17	0.544621	-0.318596		Akap10	0.578845	-0.152245
AABR07035776.1	0.106445	0.931028		AABR07037412.1	0.990117	0.134268		AABR07046727.1	0.620933	0.420316		AABR07053635.2	0.367516	0.578133		Abca2	0.322381	0.730668		Akap11	0.773652	0.48789
AABR07035787.1	0.565123	0.679041		AABR07037436.1	0.824126	0.418347		AABR07046778.1	0.966738	0.135846		AABR07053650.1	0.458584	-0.172818		Abca3	0.435562	0.581944		Akap13	0.282605	0.626516
AABR07035818.1	0.766006	-0.468607		AABR07037536.1	0.920422	0.217094		AABR07047089.1	0.22952	-0.78483		AABR07053681.1	0.381893	0.231512		Abca7	0.48738	0.318009		Akap17a	0.632021	0.203471
AABR07036007.1	0.817759	-0.620591		AABR07037800.1	0.747922	0.296348		AABR07047593.1	0.455563	-0.102975		AABR07053687.1	0.569474	0.518952		Abcb10	0.84376	0.448815		Akap9	0.464161	-0.612229
AABR07036019.1	0.674252	0.225195		AABR07037995.1	0.24255	0.0528704		AABR07047714.1	0.116302	-0.48967		AABR07053716.1	0.982593	0.431935		Abcb1a	0.563908	-0.0623016		Akip1	0.772859	-0.16544
AABR07036550.1	0.0292456	-0.272846		AABR07037998.1	0.930832	-0.1256		AABR07047789.1	0.666819	-0.564715		AABR07053734.1	0.445079	0.545109		Abcb6	0.647382	0.24819		Akirin1	0.887973	-0.363695
AABR07036649.2	0.109334	-0.308938		AABR07038355.1	0.0815006	0.851441		AABR07048031.1	0.670621	0.53175		AABR07053749.1	0.828173	-0.0511452		Abcb7	0.432124	-0.52084		Akirin2	0.847907	-0.018657
AABR07036855.1	0.549836	0.709553		AABR07039377.1	0.41107	-0.643198		AABR07048397.1	0.62778	-0.00509693		AABR07054319.1	0.600302	0.409406		Abcb8	0.668987	0.763669		Akna	0.257163	-0.0141591
AABR07037243.1	0.121066	-0.2		AABR07039446.2	0.127364	0.986635		AABR07048600.1	0.963652	-0.181911		AABR07054368.1	0.44638	0.911567		Abcc1	0.455375	0.107711		Akr1a1	0.475	0.530457
AABR07037343.1	0.70819	0.441115		AABR07039579.1	0.303034	-0.2		AABR07048770.1	0.418783	-0.2		AABR07054370.1	0.633452	0.104535		Abcc10	0.581452	0.382916		Akr1b1	0.850164	-0.642987
AABR07037356.1	0.75391	-0.00650308		AABR07039648.1	0.678889	0.361312		AABR07049064.1	0.879254	0.49538		AABR07054400.1	0.536087	-0.105079		Abcc4	0.231615	0.298554		Akr1b8	0.578476	0.747626
AABR07037410.1	0.406756	0.332714		AABR07039936.1	0.428902	0.678928		AABR07049085.1	0.304708	-0.332277		AABR07054469.1	0.243991	0.729431		Abcc5	0.282445	0.424385		Akr7a2	0.873968	0.224776
AABR07037412.1	0.775266	0.309746		AABR07040412.1	0.993582	-0.155992		AABR07049320.1	0.658045	0.56116		AABR07054850.1	0.589756	0.0666577		Abcd1	0.280679	-0.0157485		Akt1	0.500287	-0.608191
AABR07037436.1	0.94401	0.285466		AABR07040624.1	0.483483	0.542814		AABR07049516.1	0.283765	0.913337		AABR07055527.1	0.445155	-0.558775		Abcd3	0.892681	0.34625		Akt1s1	0.93368	0.623773
AABR07037536.1	0.923097	0.196839		AABR07040840.1	0.161758	-0.0881411		AABR07049626.1	0.202335	-0.113781		AABR07055776.1	0.820836	0.896739		Abcd4	0.675761	0.250794		Aktip	0.589468	-0.34191
AABR07037798.1	0.107208	0.698929		AABR07040847.1	0.558032	0.719422		AABR07049755.1	0.591082	0.788768		AABR07055826.1	0.624649	-0.221047		Abce1	0.619627	-0.56754		Alas1	0.388505	-0.138759
AABR07037800.1	0.856194	0.140784		AABR07040855.1	0.688417	0.449276		AABR07049790.1	0.723399	0.346638		AABR07055919.1	0.728972	0.213628		Abcf1	0.980752	0.0640876		Alcam	0.631533	-0.25714
AABR07037995.1	0.277995	-0.0785186		AABR07040864.1	0.600497	-0.0748219		AABR07049821.1	0.816283	0.00219819		AABR07056118.1	0.218605	-0.311679		Abcf2	0.535789	0.280392		Aldh16a1	0.635794	-0.302373
AABR07037998.1	0.886248	0.167563		AABR07040892.1	0.831824	0.113734		AABR07049821.2	0.874438	0.243269		AABR07056668.1	0.201004	-0.611167		Abcf3	0.793058	0.683671		Aldh2	0.923769	-0.0733735
AABR07038355.1	0.138492	-0.0980264		AABR07040944.1	0.830968	0.384826		AABR07049918.1	0.457644	0.698527		AABR07056686.1	0.684854	-0.444721		Abcg1	0.257581	0.499129		Aldh3a2	0.246527	-0.532866
AABR07039377.1	0.339549	0.079357		AABR07041089.1	0.675329	0.134248		AABR07049994.1	0.675805	0.482381		AABR07057190.1	0.685775	0.0854517		Abcg2	0.534156	-0.193007		Aldh3b1	0.349656	0.0104976
AABR07039446.2	0.0949532	0.986352		AABR07041109.1	0.717195	-0.12186		AABR07050006.1	0.366585	-0.316226		AABR07057264.1	0.941569	-0.120572		Abcg3l1	0.674997	0.60556		Aldh5a1	0.961749	0.61696
AABR07039579.1	0.166274	-0.2		AABR07041179.1	0.170709	0.43288		AABR07050116.1	0.579764	0.532263		AABR07057460.1	0.772612	-0.200334		Abcg3l3	0.28568	0.0592913		Aldoa	0.724779	0.344854
AABR07039648.1	0.670584	-0.140914		AABR07041218.1	0.475609	0.307165		AABR07050399.2	0.411025	-0.152733		AABR07057491.1	0.379499	0.721127		Abhd1	0.650742	0.530212		Alg11	0.619817	0.684876
AABR07039936.1	0.164844	0.0279874		AABR07041724.1	0.108484	0.653336		AABR07050484.1	0.514213	-0.459135		AABR07057495.1	0.36078	0.31694		Abhd10	0.522044	0.328738		Alg12	0.337666	0.398004
AABR07040412.1	0.996976	-0.0972127		AABR07041778.1	0.484541	0.659034		AABR07050545.1	0.655248	0.763384		AABR07057586.1	0.832934	0.195164		Abhd11	0.218997	0.913613		Alg14	0.81616	-0.23611
AABR07040624.1	0.422701	0.69532		AABR07042542.1	0.884347	0.436657		AABR07051190.1	0.789134	0.476672		AABR07057617.1	0.86849	0.507824		Abhd12	0.428283	0.383007		Alg2	0.458557	0.175677
AABR07040840.1	0.133559	0.859906		AABR07042892.1	0.591652	-0.361666		AABR07051450.1	0.381161	0.918356		AABR07057902.1	0.754818	0.492345		Abhd13	0.41541	0.881409		Alg3	0.427714	-0.496338
AABR07040847.1	0.361126	0.198763		AABR07042903.1	0.613017	0.493799		AABR07051518.1	0.302017	0.296531		AABR07058360.1	0.731881	0.141324		Abhd14a	0.627389	0.548009		Alg5	0.969577	0.0547845
AABR07040855.1	0.744824	0.511574		AABR07043101.1	0.690908	-0.601203		AABR07051791.1	0.746555	-0.793953		AABR07058464.1	0.0952759	0.206853		Abhd14b	0.498781	0.858327		Alkbh2	0.458067	0.207076
AABR07040864.1	0.568231	-0.12286		AABR07043141.1	0.665787	0.284408		AABR07051796.1	0.865919	-0.314224		AABR07058519.1	0.829578	-0.380945		Abhd15	0.0853786	-0.448355		Alkbh3	0.894624	0.415076
AABR07040892.1	0.754207	0.203394		AABR07043601.3	0.867997	0.462472		AABR07051996.1	0.743538	0.264847		AABR07058539.1	0.615069	-0.0687175		Abhd16a	0.92269	-0.0979017		Alkbh5	0.417235	0.83256
AABR07040944.1	0.994461	0.36831		AABR07043659.1	0.809937	0.279749		AABR07052430.1	0.824536	0.310633		AABR07058578.1	0.534332	-0.272515		Abhd17a	0.843618	0.212926		Alkbh7	0.714079	-0.579628
AABR07041089.1	0.660064	-0.231912		AABR07043748.1	0.619955	0.0476662		AABR07052486.1	0.694993	0.336588		AABR07058615.1	0.565464	0.359475		Abhd17b	0.708083	-0.708241		Alms1	0.203758	-0.553717
AABR07041109.1	0.643363	-0.0835195		AABR07043897.1	0.522114	-0.192501		AABR07052498.1	0.7775	0.2493		AABR07058884.2	0.818161	0.223637		Abhd17c	0.784093	0.599581		Alox5ap	0.509271	0.490523
AABR07041179.1	0.315521	0.0570355		AABR07043951.1	0.613278	-0.159616		AABR07052519.1	0.359248	0.848759		AABR07058886.1	0.45561	0.220242		Abhd18	0.705742	0.374932		Alpk1	0.370418	-0.044235
AABR07041218.1	0.585146	0.406293		AABR07044111.1	0.497436	0.159298		AABR07052523.1	0.829604	-0.155916		AABR07058934.1	0.897373	0.0728702		Abhd2	0.404889	-0.0189287		Alyref	0.95999	0.387584
AABR07041724.1	0.144699	0.40718		AABR07044364.1	0.248758	-0.398147		AABR07052587.1	0.486264	-0.13603		AABR07058937.1	0.425496	-0.28628		Abhd4	0.531081	-0.623969		Ambra1	0.290521	-0.526924
AABR07041778.1	0.528096	0.657528		AABR07044383.1	0.607399	0.398773		AABR07052953.1	0.542809	0.395454		AABR07059041.1	0.74548	-0.00718602		Abhd5	0.390715	0.688602		Amd1	0.310211	0.553214
AABR07042323.1	0.187355	0.0225724		AABR07044404.1	0.658003	0.338593		AABR07053136.1	0.729204	0.165762		AABR07059168.2	0.451026	-0.0347218		Abhd6	0.651111	0.358895		Amdhd2	0.0789945	0.860596
AABR07042542.1	0.79918	0.45387		AABR07044495.1	0.558158	0.371279		AABR07053166.1	0.804938	0.650847		AABR07059198.1	0.485742	0.549601		Abhd8	0.797089	0.779769		Ammecr1l	0.706021	-0.349739
AABR07042669.1	0.0778013	-0.576784		AABR07044570.1	0.335898	0.0535764		AABR07053185.1	0.678546	0.775305		AABR07059232.1	0.425809	0.884305		Abi1	0.722464	-0.637542		Amn1	0.618778	0.141117
AABR07042892.1	0.377993	0.729771		AABR07044711.1	0.789747	0.206249		AABR07053188.1	0.671536	0.0465824		AABR07059308.1	0.894323	0.686003		Abi2	0.394072	-0.268981		Amz2	0.543115	0.199057
AABR07042903.1	0.040227	0.734688		AABR07044925.1	0.758128	0.209359		AABR07053472.1	0.458355	0.263608		AABR07059632.3	0.553238	-0.255437		Abi3	0.374131	0.908274		Anapc1	0.156752	0.399103
AABR07043101.1	0.709689	0.559261		AABR07044933.1	0.64864	-0.584163		AABR07053516.1	0.634274	-0.268645		AABR07059663.1	0.436221	0.826169		Abl1	0.454173	0.447048		Anapc10	0.296264	0.765651
AABR07043115.1	0.0493482	-0.2		AABR07044940.1	0.529648	0.13012		AABR07053518.1	0.37312	0.0593431		AABR07059675.1	0.172108	-0.462958		Abl2	0.37241	-0.639054		Anapc11	0.627781	0.162897
AABR07043141.1	0.823457	0.403616		AABR07045032.1	0.197135	-0.2		AABR07053635.2	0.803604	0.323979		AABR07060145.1	0.674482	-0.306333		Ablim2	0.567267	0.430413		Anapc13	0.489513	0.659338
AABR07043557.1	0.128676	-0.397595		AABR07045047.1	0.644443	-0.160258		AABR07053650.1	0.44968	0.345706		AABR07060293.1	0.141289	0.437278		Abo	0.983112	0.846051		Anapc16	0.578378	0.400687
AABR07043601.3	0.479377	0.595751		AABR07045058.1	0.578809	0.607077		AABR07053681.1	0.238596	0.650226		AABR07060778.1	0.806774	0.229295		Abracl	0.783109	0.43986		Anapc2	0.801132	0.93067
AABR07043659.1	0.461869	0.836613		AABR07045071.1	0.828218	0.0420399		AABR07053687.1	0.665026	0.346284		AABR07060833.1	0.40033	0.461785		Abraxas1	0.812005	-0.210579		Anapc4	0.350297	-0.679214
AABR07043748.1	0.674963	-0.00140787		AABR07045321.1	0.593002	0.624538		AABR07053716.1	0.962805	0.045008		AABR07060872.1	0.681272	0.554807		Abraxas2	0.59136	0.321113		Anapc5	0.836659	0.364821
AABR07043897.1	0.567925	-0.0991192		AABR07045405.1	0.498823	0.0941328		AABR07053734.1	0.293335	0.668786		AABR07060996.1	0.656907	0.254674		Abt1	0.452572	0.34823		Anapc7	0.603888	-0.237676
AABR07043951.1	0.609581	0.170853		AABR07045454.1	0.855888	0.565213		AABR07053749.1	0.31251	0.687972		AABR07061378.1	0.423878	0.399429		Abtb1	0.85058	0.654745		Angptl4	0.489446	-0.158343
AABR07044111.1	0.181114	0.548679		AABR07045462.1	0.690411	0.31423		AABR07053879.1	0.505686	0.495625		AABR07061532.1	0.433197	0.398306		Abtb2	0.319741	-0.195346		Ankfy1	0.377349	-0.0108277
AABR07044364.1	0.272792	-0.915636		AABR07045485.1	0.416252	0.511509		AABR07054319.1	0.488836	0.621766		AABR07061825.1	0.698717	-0.16332		AC094217.1	0.570591	0.627589		Ankhd1	0.703301	0.193103
AABR07044383.1	0.535977	0.340058		AABR07045684.1	0.442624	0.300559		AABR07054368.1	0.770199	-0.0248291		AABR07061838.1	0.676931	-0.266233		AC094246.2	0.229055	-0.62736		Ankib1	0.64252	-0.0797618
AABR07044404.1	0.894329	0.133483		AABR07046628.1	0.868424	0.0476377		AABR07054370.1	0.736416	0.0164742		AABR07062138.2	0.654072	0.610224		AC094643.2	0.319227	-0.0723696		Ankrd11	0.636339	0.582242
AABR07044495.1	0.501104	0.61776		AABR07046635.1	0.624942	0.622379		AABR07054400.1	0.62404	0.0344276		AABR07062183.1	0.426501	0.522098		AC096404.1	0.802679	0.245082		Ankrd12	0.659826	0.29328
AABR07044570.1	0.179467	0.909582		AABR07046707.1	0.79795	0.497664		AABR07054469.1	0.833617	0.582654		AABR07062466.1	0.631895	-0.602619		AC097784.1	0.792741	-0.0767855		Ankrd13a	0.37193	-0.298045
AABR07044711.1	0.796947	0.237347		AABR07046727.1	0.730875	0.362165		AABR07054614.1	0.227097	0.0374791		AABR07062512.1	0.483344	-0.680697		AC098064.1	0.742243	0.166315		Ankrd13c	0.588387	-0.502904
AABR07044925.1	0.667863	0.1392		AABR07047089.1	0.856549	-0.76087		AABR07054850.1	0.263354	-0.289536		AABR07062570.1	0.606239	-0.0609703		AC099294.1	0.340709	-0.390305		Ankrd17	0.541978	0.508102
AABR07044933.1	0.624744	-0.75687		AABR07047593.1	0.967749	0.582731		AABR07055527.1	0.550943	-0.00484961		AABR07062583.1	0.274726	-0.186453		AC099453.1	0.49473	-0.0849756		Ankrd26	0.519801	0.325514
AABR07044940.1	0.551814	-0.146781		AABR07047714.1	0.128211	-0.730955		AABR07055776.1	0.599895	0.770312		AABR07062694.1	0.807029	0.146426		AC103024.1	0.383809	-0.271722		Ankrd33b	0.96394	0.507879
AABR07045032.1	0.130777	-0.396146		AABR07047789.1	0.668371	-0.23636		AABR07055826.1	0.970999	0.0449235		AABR07063279.1	0.747833	0.64616		AC105515.1	0.212945	-0.302415		Ankrd37	0.843325	0.39236
AABR07045047.1	0.841751	0.0607541		AABR07048031.1	0.736663	0.536997		AABR07055834.1	0.129641	0.566103		AABR07063281.1	0.466201	0.190293		AC105531.1	0.648197	-0.494821		Ankrd39	0.84371	0.516139
AABR07045058.1	0.394491	0.725673		AABR07048397.1	0.6129	0.440358		AABR07056118.1	0.0653728	-0.2		AABR07063704.1	0.951014	-0.358334		AC105662.1	0.893991	0.072106		Ankrd40	0.270025	-0.848978
AABR07045071.1	0.478787	-0.414575		AABR07048419.2	0.0555741	-0.0103996		AABR07056556.1	0.291783	-0.460572		AABR07063959.1	0.943685	-0.034498		AC112018.1	0.332878	-0.2		Ankrd46	0.889505	0.798297
AABR07045321.1	0.715338	0.357999		AABR07048600.1	0.868684	0.103072		AABR07056668.1	0.29993	-0.620327		AABR07064000.1	0.919017	0.0693504		AC113910.1	0.893769	0.307819		Ankrd49	0.485515	-0.558301
AABR07045405.1	0.58278	-0.485064		AABR07048770.1	0.643467	-0.263535		AABR07056686.1	0.565267	0.144287		AABR07064392.1	0.310532	0.844013		AC114446.1	0.363649	0.112109		Ankrd50	0.349628	-0.579644
AABR07045454.1	0.699096	0.649157		AABR07048992.1	0.996486	0.585729		AABR07056845.1	0.383375	0.125709		AABR07064590.1	0.256321	-0.2		AC115277.1	0.377455	0.541296		Anks1a	0.806951	0.736308
AABR07045462.1	0.364599	-0.383024		AABR07049064.1	0.627104	-0.254721		AABR07057150.1	0.462969	0.318296		AABR07064719.1	0.919844	-0.283795		AC117101.1	0.459868	0.711487		Anks4b	0.700368	0.476847
AABR07045485.1	0.430003	0.439028		AABR07049085.1	0.320949	0.178961		AABR07057190.1	0.77702	-0.0160322		AABR07064804.1	0.804149	0.177932		AC121204.3	0.47638	-0.154623		Ano10	0.223403	0.61678
AABR07045684.1	0.442544	0.430254		AABR07049320.1	0.470415	0.237067		AABR07057264.1	0.653408	-0.341599		AABR07064810.1	0.741807	-0.39882		AC121209.1	0.700068	0.589432		Ano6	0.550774	-0.115648
AABR07046628.1	0.852634	0.139393		AABR07049455.1	0.0837917	-0.424391		AABR07057460.1	0.793691	0.532346		AABR07064811.1	0.531538	0.291654		AC123018.1	0.303264	-0.116456		Anp32b	0.383953	0.364409
AABR07046635.1	0.680485	0.522883		AABR07049516.1	0.363752	0.854345		AABR07057491.1	0.464822	0.458899		AABR07064980.1	0.799857	0.768241		AC123185.1	0.296103	-0.2		Anp32e	0.665182	0.948172
AABR07046707.1	0.819071	0.630509		AABR07049626.1	0.0877415	0.431962		AABR07057495.1	0.403956	0.0892342		AABR07065078.1	0.485089	0.416647		AC123471.1	0.946444	0.477008		Anpep	0.404835	-0.228808
AABR07046727.1	0.736126	0.30887		AABR07049755.1	0.549694	0.902024		AABR07057586.1	0.652628	0.318537		AABR07065438.1	0.641211	0.787906		AC126292.2	0.292794	-0.789668		Antxr2	0.0412577	0.473332
AABR07046778.1	0.336904	0.135846		AABR07049790.1	0.593619	0.452095		AABR07057617.1	0.811243	0.179805		AABR07065602.1	0.562441	0.33542		AC126581.1	0.598117	0.0231356		Anxa1	0.0114185	0.949434
AABR07047089.1	0.889739	-0.539671		AABR07049821.1	0.847295	0.190213		AABR07057902.1	0.837846	0.124705		AABR07066144.1	0.682252	0.661465		AC126960.1	0.154163	0.74017		Anxa11	0.643052	-0.556073
AABR07047593.1	0.897961	0.0789501		AABR07049821.2	0.59737	0.653081		AABR07058287.1	0.294713	0.70034		AABR07066180.1	0.800428	0.645664		AC127887.1	0.919289	0.145091		Anxa2	0.7902	-0.00770858
AABR07047714.1	0.18855	-0.527183		AABR07049918.1	0.864115	0.197026		AABR07058360.1	0.951494	-0.361165		AABR07066510.1	0.237702	-0.186978		AC128207.2	0.810547	0.386578		Anxa3	0.590811	-0.384253
AABR07047789.1	0.693191	-0.275754		AABR07049960.1	0.105289	0.724733		AABR07058464.1	0.101842	0.229015		AABR07066522.1	0.665555	0.312641		AC128290.1	0.459943	-0.827779		Anxa4	0.904273	0.176567
AABR07048031.1	0.633022	0.676922		AABR07049994.1	0.900709	0.541568		AABR07058519.1	0.958302	0.682781		AABR07066762.1	0.29077	-0.184474		AC128582.1	0.135427	-0.548145		Anxa5	0.655016	0.695305
AABR07048186.1	0.151032	0.607923		AABR07050006.1	0.151069	-0.442229		AABR07058539.1	0.624138	0.254476		AABR07066818.1	0.564687	0.768032		AC128960.1	0.877925	-0.0385883		Anxa6	0.737607	-0.231709
AABR07048397.1	0.676501	0.409169		AABR07050116.1	0.923594	0.342709		AABR07058615.1	0.912438	0.0688837		AABR07066830.1	0.641748	-0.153288		AC128967.1	0.939815	0.396272		Anxa7	0.989318	0.51772
AABR07048419.2	0.139653	0.581304		AABR07050399.2	0.489532	-0.704698		AABR07058884.1	0.120676	-0.629944		AABR07066944.1	0.715412	0.42509		AC129049.1	0.44053	-0.569096		Aoah	0.552283	0.45119
AABR07048600.1	0.977175	0.297506		AABR07050449.1	0.155931	-0.2		AABR07058884.2	0.995719	0.681538		AABR07067388.1	0.39029	-0.0163369		AC130162.1	0.464563	0.0734833		Ap1b1	0.761795	0.16267
AABR07048770.1	0.486458	-0.290301		AABR07050484.1	0.986858	-0.310715		AABR07058886.1	0.255701	0.93548		AABR07067814.1	0.633487	-0.00817578		AC130391.3	0.236642	0.665206		Ap1m1	0.879709	0.576431
AABR07048992.1	0.737028	0.104797		AABR07050545.1	0.722033	0.709144		AABR07058934.1	0.843963	-0.0933235		AABR07067829.1	0.587663	0.618945		AC132539.1	0.861032	0.304706		Ap1s1	0.306656	0.541807
AABR07049064.1	0.567969	-0.351013		AABR07051190.1	0.388325	0.477359		AABR07058937.1	0.529701	-0.52677		AABR07068161.1	0.359856	0.929562		AC132539.2	0.695445	0.0810019		Ap1s2	0.291516	-0.573403
AABR07049085.1	0.352328	0.00227411		AABR07051450.1	0.62199	0.81978		AABR07059041.1	0.810863	0.294331		AABR07068214.1	0.471087	-0.63851		AC133270.1	0.433881	-0.532999		Ap1s3	0.456718	0.729355
AABR07049223.1	0.372108	0.524368		AABR07051518.1	0.327266	0.319009		AABR07059168.2	0.440888	0.516397		AABR07068272.1	0.590564	0.277621		AC134087.1	0.79581	0.230039		Ap2a2	0.406157	0.164352
AABR07049320.1	0.532806	-0.115357		AABR07051791.1	0.941738	-0.0847711		AABR07059198.1	0.237087	0.301436		AABR07068351.1	0.98166	-0.227033		AC135389.1	0.771981	0.312811		Ap2b1	0.489227	-0.631013
AABR07049329.1	0.0115291	-0.697252		AABR07051796.1	0.740885	0.243053		AABR07059232.1	0.556328	-0.434791		AABR07068536.1	0.969696	-0.142345		AC135409.1	0.768548	0.489772		Ap2m1	0.864305	-0.65259
AABR07049455.1	0.0467922	-0.424391		AABR07051996.1	0.846104	0.0532169		AABR07059308.1	0.947333	0.833846		AABR07068760.1	0.347449	0.650097		AC136584.1	0.870211	0.138459		Ap2s1	0.42414	-0.0376073
AABR07049516.1	0.463935	0.819994		AABR07052430.1	0.857846	0.420831		AABR07059632.3	0.711811	-0.49574		AABR07068852.1	0.0764936	-0.369322		AC136588.3	0.167111	-0.353477		Ap3b1	0.632005	0.540068
AABR07049626.1	0.056874	-0.627735		AABR07052486.1	0.364781	0.970387		AABR07059663.1	0.563628	0.699882		AABR07068955.1	0.788964	0.265505		AC136661.1	0.584082	-0.400123		Ap3d1	0.508082	-0.236145
AABR07049755.1	0.596754	0.854779		AABR07052498.1	0.875803	0.426919		AABR07059675.1	0.408855	0.8296		AABR07069219.1	0.470614	0.457332		AC141102.1	0.892274	0.404001		Ap3m1	0.318989	0.594059
AABR07049790.1	0.643402	0.739628		AABR07052519.1	0.645922	0.731312		AABR07060145.1	0.785921	-0.840585		AABR07069585.1	0.948509	-0.209168		AC141344.2	0.598086	-0.575964		Ap3s1	0.365515	0.536483
AABR07049821.1	0.803735	0.131913		AABR07052523.1	0.557339	-0.109339		AABR07060165.1	0.292877	-0.2		AABR07069587.1	0.94608	-0.128823		AC141489.1	0.703323	0.213937		Ap3s2	0.477837	0.369857
AABR07049821.2	0.486264	0.727042		AABR07052587.1	0.428317	0.458668		AABR07060293.1	0.155549	0.437278		AABR07070043.1	0.724008	-0.0939612		AC141959.1	0.323799	-0.421854		Ap4b1	0.25678	-0.637315
AABR07049918.1	0.742397	0.496863		AABR07052953.1	0.872832	0.0779551		AABR07060778.1	0.885137	0.121012		AABR07070238.2	0.37166	-0.47077		Acaa1a	0.611033	-0.345213		Ap4m1	0.943927	0.762547
AABR07049994.1	0.863016	0.584947		AABR07053136.1	0.690191	0.448311		AABR07060872.1	0.789213	0.437579		AABR07070957.1	0.713722	-0.159286		Acaa2	0.65785	0.644796		Ap4s1	0.972632	-0.357087
AABR07050006.1	0.342751	-0.731495		AABR07053166.1	0.635406	0.837204		AABR07061378.1	0.379786	-0.452735		AABR07071195.1	0.948791	0.166829		Acaca	0.252241	0.42837		Ap5b1	0.258316	-0.216565
AABR07050116.1	0.807056	0.366976		AABR07053185.1	0.540264	0.584493		AABR07061532.1	0.83371	0.206359		AABR07071244.1	0.65042	0.55487		Acacb	0.753955	0.863758		Apaf1	0.508389	0.350974
AABR07050298.1	0.0651965	-0.607113		AABR07053188.1	0.625827	-0.326999		AABR07061825.1	0.802702	0.140131		AABR07071440.1	0.981549	-0.718002		Acad10	0.3949	0.502574		Apba3	0.936096	0.534241
AABR07050399.2	0.47759	-0.276021		AABR07053472.1	0.625723	-0.573624		AABR07061838.1	0.695967	0.191393		AABR07071482.2	0.730452	0.629096		Acad11	0.683641	0.38023		Apbb1ip	0.440125	-0.0760677
AABR07050449.1	0.179702	-0.2		AABR07053516.1	0.669724	-0.323691		AABR07062138.2	0.526435	-0.0107623		AABR07071838.1	0.24657	0.40538		Acad9	0.657582	-0.377873		Apc	0.30696	-0.588558
AABR07050484.1	0.911017	-0.00577977		AABR07053518.1	0.426681	0.00715065		AABR07062170.1	0.41029	-0.00675132		AABR07071891.1	0.51655	0.22203		Acadl	0.630417	-0.508395		Apeh	0.792549	0.185239
AABR07050545.1	0.727691	0.720244		AABR07053635.2	0.797615	0.260481		AABR07062183.1	0.330909	0.554522		AABR07071891.2	0.568854	-0.0146258		Acadm	0.873735	0.289875		Apex1	0.501237	-0.331212
AABR07051190.1	0.421515	0.818062		AABR07053650.1	0.409819	0.577662		AABR07062466.1	0.551996	0.274287		AABR07071891.3	0.917387	0.699091		Acads	0.866789	0.408681		Aph1a	0.5751	0.0159581
AABR07051450.1	0.446831	0.889589		AABR07053681.1	0.252522	0.519931		AABR07062512.1	0.502637	-0.530597		AABR07071935.1	0.447559	0.358649		Acadvl	0.814696	0.490512		Aph1b	0.579628	0.390491
AABR07051518.1	0.321417	0.413508		AABR07053687.1	0.582385	0.490669		AABR07062570.1	0.660414	0.189596		AABR07071986.1	0.573135	0.103767		Acap1	0.658991	0.17512		Api5	0.600155	-0.734008
AABR07051791.1	0.80068	0.570482		AABR07053707.1	0.21865	0.443462		AABR07062583.1	0.298787	-0.0711725		AABR07072017.1	0.41469	0.774342		Acap2	0.623973	-0.342823		Apip	0.302256	-0.861217
[truncated: 13,374 more rows]

## Sheet: rabbit
Table S1C Expression accuracy statistics in datasets from rabbit
[truncated: 8,766 more rows]

## Sheet: pig
								Table S1D Expression accuracy statistics in datasets from pig
[truncated: 8,638 more rows]
